# Supplementary material for: Taxonomic revision of genus Ablattaria Reitter (Coleoptera, Silphidae) using geometric morphometrics
Source: Zookeys. 2015 Jan 26;(477):79–142. doi: 10.3897/zookeys.477.8446 (PMC4319058; doi:10.3897/zookeys.477.8446)
Supplement: XML Treatment for Ablattaria [file zookeys.477.8446-treatment1.xml]

<!DOCTYPE tp:taxon-treatment
  PUBLIC "-//TaxonX//DTD Taxonomic Treatment Publishing DTD v0 20100105//EN" "tax-treatment-NSO.dtd">
<tp:taxon-treatment xmlns:tp="http://www.plazi.org/taxpub"><tp:treatment-meta><kwd-group><label>Taxon classification</label><kwd><named-content content-type="kingdom">Animalia</named-content></kwd><kwd><named-content content-type="order">Coleoptera</named-content></kwd><kwd><named-content content-type="family">Silphidae</named-content></kwd></kwd-group><mixed-citation publication-type="journal"><person-group><name><surname>Qubaiová</surname><given-names>Jarin</given-names></name><name><surname>Růžička</surname><given-names>Jan</given-names></name><name><surname>Šípková</surname><given-names>Hana</given-names></name></person-group><article-title>Taxonomic revision of genus <italic><tp:taxon-name><tp:taxon-name-part taxon-name-part-type="genus">Ablattaria</tp:taxon-name-part></tp:taxon-name></italic> Reitter (<tp:taxon-name><tp:taxon-name-part taxon-name-part-type="order">Coleoptera</tp:taxon-name-part></tp:taxon-name>, <tp:taxon-name><tp:taxon-name-part taxon-name-part-type="family">Silphidae</tp:taxon-name-part></tp:taxon-name>) using geometric morphometrics</article-title><source>Zookeys</source><day>26</day><month>1</month><year>2015</year><volume>2015</volume><issue>477</issue><fpage>79</fpage><lpage>142</lpage><pub-id pub-id-type="doi">10.3897/zookeys.477.8446</pub-id></mixed-citation></tp:treatment-meta><tp:nomenclature><tp:taxon-name>
                        <tp:taxon-name-part taxon-name-part-type="genus">Ablattaria</tp:taxon-name-part>
                    </tp:taxon-name><tp:taxon-authority>Reitter, 1884</tp:taxon-authority><tp:nomenclature-citation-list><tp:nomenclature-citation><tp:taxon-name><tp:taxon-name-part taxon-name-part-type="genus">Ablattaria</tp:taxon-name-part></tp:taxon-name><comment><xref ref-type="bibr" rid="B32">Reitter 1884</xref>: 75.</comment></tp:nomenclature-citation></tp:nomenclature-citation-list></tp:nomenclature><tp:treatment-sec sec-type="Type species"><title>Type species.</title><p><italic><tp:taxon-name><tp:taxon-name-part taxon-name-part-type="genus">Silpha</tp:taxon-name-part> <tp:taxon-name-part taxon-name-part-type="species">laevigata</tp:taxon-name-part></tp:taxon-name></italic> Fabricius, 1775 (subsequently designated by <xref ref-type="bibr" rid="B18">Hatch (1928</xref>: 120)).</p></tp:treatment-sec><tp:treatment-sec sec-type="Diagnostic description"><title>Diagnostic description.</title><p>Body, in general, dull-black (brown to dark brown in subteneral specimens), total body length 9–19 mm.</p><p>Head flattened with dense but fine puncturing, extra prolonged (used for the invasion of snail shells during feeding; Fig. <xref ref-type="fig" rid="F6">20</xref>). Eyes large, prominent, emerge to the sides. Antennae clavate, club formed by the antennomeres 9–11 (Fig. <xref ref-type="fig" rid="F6">22</xref>). Antennomere 1 longer than antennomeres 2 and 3 combined. Antennomere 2 slightly longer than antennomere 3. Frons broad, mandibles large and sickle-shaped, typical to snail eaters, maxilla densely haired outwards (Fig. <xref ref-type="fig" rid="F6">20</xref>).</p><p>Pronotum with continuous margins, semielliptical (Figs <xref ref-type="fig" rid="F4">12</xref>, <xref ref-type="fig" rid="F4">13</xref>, <xref ref-type="fig" rid="F4">15</xref>) (conical in <italic><tp:taxon-name><tp:taxon-name-part taxon-name-part-type="genus">Ablattaria</tp:taxon-name-part> <tp:taxon-name-part taxon-name-part-type="species">subtriangula</tp:taxon-name-part></tp:taxon-name></italic>, Fig. <xref ref-type="fig" rid="F4">14</xref>), with distinct punctures covering its dorsal surface (Figs <xref ref-type="fig" rid="F4">13–15</xref>) (only very superficial medially in <italic><tp:taxon-name><tp:taxon-name-part taxon-name-part-type="genus">Ablattaria</tp:taxon-name-part> <tp:taxon-name-part taxon-name-part-type="species">arenaria</tp:taxon-name-part></tp:taxon-name></italic>, Fig. <xref ref-type="fig" rid="F4">12</xref>), rarely with a fine line in the middle.</p><p>Scutellar shield small in size, cordiform in shape and with distinct punctation.</p><p>Elytra regularly vaulted, densely and regularly punctured (Figs <xref ref-type="fig" rid="F5">16–19</xref>), without vestigial ribs, rarely with two very fine, longitudinal lines that are occasionally more visible (Fig. <xref ref-type="fig" rid="F6">21</xref>). Elytral epipleural ridge is incomplete; extends along the elytron but not to its subapical part (Figs <xref ref-type="fig" rid="F3">9–11</xref>). Punctures homogenously distributed, of similar size (Figs <xref ref-type="fig" rid="F5">18</xref>, <xref ref-type="fig" rid="F5">19</xref>) or varying in size, fine punctures intermixed with larger ones, predominantly in medial part (Figs <xref ref-type="fig" rid="F5">16</xref>, <xref ref-type="fig" rid="F5">17</xref>).</p><p>Legs strong with fine spines, femur of hind legs broad, tibia ends with an apical spine stretching out (Figs <xref ref-type="fig" rid="F2">5</xref>, <xref ref-type="fig" rid="F2">6</xref>). Tarsi with robust tarsal claws. Males with laterally expanding tarsomeres, females with cylindrical and more slender tarsomeres (e.g., as show in Figs <xref ref-type="fig" rid="F1">4</xref> and <xref ref-type="fig" rid="F2">5</xref>).</p><fig id="F1" position="float" orientation="portrait"><label>Figures 1–4.</label><caption><p>Habitus in dorsal view: <bold>1</bold> <italic><tp:taxon-name><tp:taxon-name-part taxon-name-part-type="genus">Ablattaria</tp:taxon-name-part> <tp:taxon-name-part taxon-name-part-type="species">arenaria</tp:taxon-name-part></tp:taxon-name></italic> (male, Israel: Mount Carmel) <bold>2</bold> <italic><tp:taxon-name><tp:taxon-name-part taxon-name-part-type="genus">Ablattaria</tp:taxon-name-part> <tp:taxon-name-part taxon-name-part-type="species">cribrata</tp:taxon-name-part></tp:taxon-name></italic> (female, Azerbaijan: Zagulba Baglari) <bold>3</bold> <italic><tp:taxon-name><tp:taxon-name-part taxon-name-part-type="genus">Ablattaria</tp:taxon-name-part> <tp:taxon-name-part taxon-name-part-type="species">subtriangula</tp:taxon-name-part></tp:taxon-name></italic> (female, Spain: Cameros) <bold>4</bold> <italic><tp:taxon-name><tp:taxon-name-part taxon-name-part-type="genus">Ablattaria</tp:taxon-name-part> <tp:taxon-name-part taxon-name-part-type="species">laevigata</tp:taxon-name-part></tp:taxon-name></italic> (male, Hungary: Budapest).</p></caption><graphic xmlns:xlink="http://www.w3.org/1999/xlink" xlink:href="zookeys-477-079-g001.jpg" position="float" orientation="portrait" xlink:type="simple" id="oo_37541.jpg"/></fig><fig id="F2" position="float" orientation="portrait"><label>Figures 5–8.</label><caption><p>Habitus of <italic><tp:taxon-name><tp:taxon-name-part taxon-name-part-type="genus">Ablattaria</tp:taxon-name-part> <tp:taxon-name-part taxon-name-part-type="species">laevigata</tp:taxon-name-part></tp:taxon-name></italic> in dorsal view: <bold>5</bold> female (Croatia: Pula) <bold>6</bold> male (Austria: Elenderwald) <bold>7</bold> female (Greece: Loutraki) <bold>8</bold> female (Italy: Pioppi).</p></caption><graphic xmlns:xlink="http://www.w3.org/1999/xlink" xlink:href="zookeys-477-079-g002.jpg" position="float" orientation="portrait" xlink:type="simple" id="oo_37542.jpg"/></fig><fig id="F3" position="float" orientation="portrait"><label>Figures 9–11.</label><caption><p>Habitus of <italic><tp:taxon-name><tp:taxon-name-part taxon-name-part-type="genus">Ablattaria</tp:taxon-name-part> <tp:taxon-name-part taxon-name-part-type="species">laevigata</tp:taxon-name-part></tp:taxon-name></italic> in dorsal view: <bold>9</bold> male (Hungary: Budapest) <bold>10</bold> female (Greece: Loutraki) <bold>11</bold> female (Italy: Pioppi).</p></caption><graphic xmlns:xlink="http://www.w3.org/1999/xlink" xlink:href="zookeys-477-079-g003.jpg" position="float" orientation="portrait" xlink:type="simple" id="oo_37543.jpg"/></fig><fig id="F4" position="float" orientation="portrait"><label>Figures 12–15.</label><caption><p>Pronotum in dorsal view: <bold>12</bold> <italic><tp:taxon-name><tp:taxon-name-part taxon-name-part-type="genus">Ablattaria</tp:taxon-name-part> <tp:taxon-name-part taxon-name-part-type="species">arenaria</tp:taxon-name-part></tp:taxon-name></italic> (female, Iraq: Khanaqin) <bold>13</bold> <italic><tp:taxon-name><tp:taxon-name-part taxon-name-part-type="genus">Ablattaria</tp:taxon-name-part> <tp:taxon-name-part taxon-name-part-type="species">cribrata</tp:taxon-name-part></tp:taxon-name></italic> (male, Russia: Dagestan) <bold>14</bold> <italic><tp:taxon-name><tp:taxon-name-part taxon-name-part-type="genus">Ablattaria</tp:taxon-name-part> <tp:taxon-name-part taxon-name-part-type="species">subtriangula</tp:taxon-name-part></tp:taxon-name></italic> (male, Spain: Soto) <bold>15</bold> <italic><tp:taxon-name><tp:taxon-name-part taxon-name-part-type="genus">Ablattaria</tp:taxon-name-part> <tp:taxon-name-part taxon-name-part-type="species">laevigata</tp:taxon-name-part></tp:taxon-name></italic> (female, Austria: Bisamberg).</p></caption><graphic xmlns:xlink="http://www.w3.org/1999/xlink" xlink:href="zookeys-477-079-g004.jpg" position="float" orientation="portrait" xlink:type="simple" id="oo_37544.jpg"/></fig><fig id="F5" position="float" orientation="portrait"><label>Figures 16–19.</label><caption><p>Left elytron in dorsal view: <bold>16</bold> <italic><tp:taxon-name><tp:taxon-name-part taxon-name-part-type="genus">Ablattaria</tp:taxon-name-part> <tp:taxon-name-part taxon-name-part-type="species">arenaria</tp:taxon-name-part></tp:taxon-name></italic> (female, Iraq: Khanaqin) <bold>17</bold> <italic><tp:taxon-name><tp:taxon-name-part taxon-name-part-type="genus">Ablattaria</tp:taxon-name-part> <tp:taxon-name-part taxon-name-part-type="species">cribrata</tp:taxon-name-part></tp:taxon-name></italic> (male, Russia: Dagestan) <bold>18</bold> <italic><tp:taxon-name><tp:taxon-name-part taxon-name-part-type="genus">Ablattaria</tp:taxon-name-part> <tp:taxon-name-part taxon-name-part-type="species">laevigata</tp:taxon-name-part></tp:taxon-name></italic> (female, Austria: Bisamberg) <bold>19</bold> <italic><tp:taxon-name><tp:taxon-name-part taxon-name-part-type="genus">Ablattaria</tp:taxon-name-part> <tp:taxon-name-part taxon-name-part-type="species">subtriangula</tp:taxon-name-part></tp:taxon-name></italic> (male, Spain: Soto).</p></caption><graphic xmlns:xlink="http://www.w3.org/1999/xlink" xlink:href="zookeys-477-079-g005.jpg" position="float" orientation="portrait" xlink:type="simple" id="oo_37545.jpg"/></fig><fig id="F6" position="float" orientation="portrait"><label>Figures 20–22.</label><caption><p>Morphological details in dorsal view: <bold>20</bold> <italic><tp:taxon-name><tp:taxon-name-part taxon-name-part-type="genus">Ablattaria</tp:taxon-name-part> <tp:taxon-name-part taxon-name-part-type="species">subtriangula</tp:taxon-name-part></tp:taxon-name></italic>, elongated head (female, Spain: Cameros) <bold>21</bold> <italic><tp:taxon-name><tp:taxon-name-part taxon-name-part-type="genus">Ablattaria</tp:taxon-name-part> <tp:taxon-name-part taxon-name-part-type="species">laevigata</tp:taxon-name-part></tp:taxon-name></italic>, variable left elytron with traces of two lines (male, Greece: Alistrati) <bold>22</bold> <italic><tp:taxon-name><tp:taxon-name-part taxon-name-part-type="genus">Ablattaria</tp:taxon-name-part> <tp:taxon-name-part taxon-name-part-type="species">laevigata</tp:taxon-name-part></tp:taxon-name></italic>, right antenna (female, Hungary: Budapest).</p></caption><graphic xmlns:xlink="http://www.w3.org/1999/xlink" xlink:href="zookeys-477-079-g006.jpg" position="float" orientation="portrait" xlink:type="simple" id="oo_37546.jpg"/></fig></tp:treatment-sec><tp:treatment-sec sec-type="Phylogenetic position"><title>Phylogenetic position.</title><p><italic><tp:taxon-name><tp:taxon-name-part taxon-name-part-type="genus">Ablattaria</tp:taxon-name-part></tp:taxon-name></italic> is classified preliminarily as a sister lineage to <italic><tp:taxon-name><tp:taxon-name-part taxon-name-part-type="genus">Phosphuga</tp:taxon-name-part></tp:taxon-name></italic> Leach, 1817 and <italic><tp:taxon-name><tp:taxon-name-part taxon-name-part-type="genus">Silpha</tp:taxon-name-part></tp:taxon-name></italic> Linnaeus, 1758, based on 2.1 kB sequence of cytochrome oxidase subunits I and II (<xref ref-type="bibr" rid="B10">Dobler and Müller 2000</xref>, <xref ref-type="bibr" rid="B55">Sikes et al. 2005</xref>), sometimes treated also as a subgenus of <italic><tp:taxon-name><tp:taxon-name-part taxon-name-part-type="genus">Silpha</tp:taxon-name-part></tp:taxon-name></italic> (<xref ref-type="bibr" rid="B55">Sikes et al. 2005</xref>).</p><!--PageBreak--></tp:treatment-sec><tp:treatment-sec sec-type="Key to the Ablattaria species"><title>Key to the <italic><tp:taxon-name><tp:taxon-name-part taxon-name-part-type="genus">Ablattaria</tp:taxon-name-part></tp:taxon-name></italic> species</title><table-wrap content-type="key" position="anchor" orientation="portrait"><table rules="all"><tbody><tr><td rowspan="1" colspan="1">1</td><td rowspan="1" colspan="1">Elytra with medium-sized, distinct punctures of similar size (Figs <xref ref-type="fig" rid="F5">18</xref>, <xref ref-type="fig" rid="F5">19</xref>)</td><td rowspan="1" colspan="1"><bold>2</bold></td></tr><tr><td rowspan="1" colspan="1">–</td><td rowspan="1" colspan="1">Elytra with fine punctures, intermixed with larger ones (Figs <xref ref-type="fig" rid="F5">16</xref>, <xref ref-type="fig" rid="F5">17</xref>)</td><td rowspan="1" colspan="1"><bold>3</bold></td></tr><tr><td rowspan="1" colspan="1">2</td><td rowspan="1" colspan="1">Pronotum semi-elliptical, margin regularly rounded anteriorly (Fig. <xref ref-type="fig" rid="F4">15</xref>), surface matt (Fig. <xref ref-type="fig" rid="F1">4</xref>). Widely distributed from western and southern Europe (incl. Spain) to southern Russia, western and northern part of Asia Minor and western Transcaucasia</td><td rowspan="1" colspan="1"><bold><italic><tp:taxon-name><tp:taxon-name-part taxon-name-part-type="genus">Ablattaria</tp:taxon-name-part> <tp:taxon-name-part taxon-name-part-type="species">laevigata</tp:taxon-name-part></tp:taxon-name></italic></bold></td></tr><tr><td rowspan="1" colspan="1">–</td><td rowspan="1" colspan="1">Pronotum almost conical in shape, margins anterolaterally constricted (Fig. <xref ref-type="fig" rid="F4">14</xref>, arrow), surface glossy (Fig. <xref ref-type="fig" rid="F1">3</xref>). Endemic to Spain</td><td rowspan="1" colspan="1"><bold><italic><tp:taxon-name><tp:taxon-name-part taxon-name-part-type="genus">Ablattaria</tp:taxon-name-part> <tp:taxon-name-part taxon-name-part-type="species">subtriangula</tp:taxon-name-part></tp:taxon-name></italic></bold></td></tr><tr><td rowspan="1" colspan="1">3</td><td rowspan="1" colspan="1">Pronotum with only very superficial, very fine punctures medially on disc (which looks impunctate under lower magnification), much larger punctures more peripherally (Fig. <xref ref-type="fig" rid="F4">12</xref>). Elytra with few larger punctures (usually slightly finer than in <italic><tp:taxon-name><tp:taxon-name-part taxon-name-part-type="genus">Ablattaria</tp:taxon-name-part> <tp:taxon-name-part taxon-name-part-type="species">cribrata</tp:taxon-name-part></tp:taxon-name></italic>), dispersed mostly toward the inner elytral margin (Fig. <xref ref-type="fig" rid="F5">16</xref>). Eastern part of Greece, Asia Minor, Middle East</td><td rowspan="1" colspan="1"><bold><italic><tp:taxon-name><tp:taxon-name-part taxon-name-part-type="genus">Ablattaria</tp:taxon-name-part> <tp:taxon-name-part taxon-name-part-type="species">arenaria</tp:taxon-name-part></tp:taxon-name></italic></bold></td></tr><tr><td rowspan="1" colspan="1">–</td><td rowspan="1" colspan="1">Pronotum with evenly distributed, homogenous, distinct punctures on whole dorsal surface (Fig. <xref ref-type="fig" rid="F4">13</xref>). Elytra with middle-sized, more densely arranged larger punctures, very dense toward the inner elytral margin and here sometimes subquadrate in shape (Fig. <xref ref-type="fig" rid="F5">17</xref>). Caucasus, Transcaucasia, Iran, south-western Turkmenistan</td><td rowspan="1" colspan="1"><bold><italic><tp:taxon-name><tp:taxon-name-part taxon-name-part-type="genus">Ablattaria</tp:taxon-name-part> <tp:taxon-name-part taxon-name-part-type="species">cribrata</tp:taxon-name-part></tp:taxon-name></italic></bold></td></tr></tbody></table></table-wrap></tp:treatment-sec><ref-list><ref id="B32"><mixed-citation xmlns:xlink="http://www.w3.org/1999/xlink" xlink:type="simple"><person-group><name name-style="western"><surname>Reitter</surname><given-names>E</given-names></name></person-group> (<year>1884</year>) <article-title>Bestimmungs-Tabellen der europäischen Coleopteren. XII. Necrophaga (<tp:taxon-name><tp:taxon-name-part taxon-name-part-type="family">Platypsyllidae</tp:taxon-name-part></tp:taxon-name>, <tp:taxon-name><tp:taxon-name-part taxon-name-part-type="family">Leptinidae</tp:taxon-name-part></tp:taxon-name>, <tp:taxon-name><tp:taxon-name-part taxon-name-part-type="family">Silphidae</tp:taxon-name-part></tp:taxon-name>, <tp:taxon-name><tp:taxon-name-part taxon-name-part-type="family">Anisotomidae</tp:taxon-name-part></tp:taxon-name> und <tp:taxon-name><tp:taxon-name-part taxon-name-part-type="family">Clambidae</tp:taxon-name-part></tp:taxon-name>).</article-title><source>Verhandlungen des Naturforschenden Vereines in Brünn</source><volume>23</volume>: <fpage>3</fpage>–<lpage>122</lpage>.</mixed-citation></ref><ref id="B18"><mixed-citation xmlns:xlink="http://www.w3.org/1999/xlink" xlink:type="simple"><person-group><name name-style="western"><surname>Hatch</surname><given-names>MH</given-names></name></person-group> (<year>1928</year>) <article-title>Fam. <tp:taxon-name><tp:taxon-name-part taxon-name-part-type="family">Silphidae</tp:taxon-name-part></tp:taxon-name> II.</article-title> In: <person-group><name name-style="western"><surname>Schenkling</surname><given-names>S</given-names></name></person-group> (<role>Ed.</role>) <source>Coleopterorum Catalogus, Pars 95</source>. <publisher-name>W. Junk</publisher-name>, <publisher-loc>Berlin</publisher-loc>, <fpage>63</fpage>–<lpage>244</lpage>.</mixed-citation></ref><ref id="B10"><mixed-citation xmlns:xlink="http://www.w3.org/1999/xlink" xlink:type="simple"><person-group><name name-style="western"><surname>Dobler</surname><given-names>S</given-names></name><name name-style="western"><surname>Müller</surname><given-names>JK</given-names></name></person-group> (<year>2000</year>) <article-title>Resolving Phylogeny at the Family Level by Mitochondrial Cytochrome Oxidase Sequences: Phylogeny of Carrion Beetles (<tp:taxon-name><tp:taxon-name-part taxon-name-part-type="order">Coleoptera</tp:taxon-name-part></tp:taxon-name>, <tp:taxon-name><tp:taxon-name-part taxon-name-part-type="family">Silphidae</tp:taxon-name-part></tp:taxon-name>).</article-title><source>Molecular Phylogenetics and Evolution</source><volume>15</volume>: <fpage>390</fpage>–<lpage>420</lpage>. doi: <ext-link ext-link-type="doi" xlink:href="10.1006/mpev.1999.0765" xlink:type="simple">10.1006/mpev.1999.0765</ext-link></mixed-citation></ref><ref id="B55"><mixed-citation xmlns:xlink="http://www.w3.org/1999/xlink" xlink:type="simple"><person-group><name name-style="western"><surname>Sikes</surname><given-names>DS</given-names></name><name name-style="western"><surname>Trumbo</surname><given-names>ST</given-names></name><name name-style="western"><surname>Peck</surname><given-names>SB</given-names></name></person-group> (<year>2005</year>) <source>The Tree of Life Web Project, <tp:taxon-name><tp:taxon-name-part taxon-name-part-type="subfamily">Silphinae</tp:taxon-name-part></tp:taxon-name>. Version 07 February 2005 (under construction)</source>. <ext-link ext-link-type="uri" xlink:href="http://tolweb.org/Silphinae/26994/2005.02.07" xlink:type="simple">http://tolweb.org/Silphinae/26994/2005.02.07</ext-link></mixed-citation></ref></ref-list></tp:taxon-treatment>
