# Supplementary material for: Taxonomic revision of genus Ablattaria Reitter (Coleoptera, Silphidae) using geometric morphometrics
Source: Zookeys. 2015 Jan 26;(477):79–142. doi: 10.3897/zookeys.477.8446 (PMC4319058; doi:10.3897/zookeys.477.8446)
Supplement: XML Treatment for Ablattaria arenaria [file zookeys.477.8446-treatment2.xml]

<!DOCTYPE tp:taxon-treatment
  PUBLIC "-//TaxonX//DTD Taxonomic Treatment Publishing DTD v0 20100105//EN" "tax-treatment-NSO.dtd">
<tp:taxon-treatment xmlns:tp="http://www.plazi.org/taxpub"><tp:treatment-meta><kwd-group><label>Taxon classification</label><kwd><named-content content-type="kingdom">Animalia</named-content></kwd><kwd><named-content content-type="order">Coleoptera</named-content></kwd><kwd><named-content content-type="family">Silphidae</named-content></kwd></kwd-group><mixed-citation publication-type="journal"><person-group><name><surname>Qubaiová</surname><given-names>Jarin</given-names></name><name><surname>Růžička</surname><given-names>Jan</given-names></name><name><surname>Šípková</surname><given-names>Hana</given-names></name></person-group><article-title>Taxonomic revision of genus <italic><tp:taxon-name><tp:taxon-name-part taxon-name-part-type="genus">Ablattaria</tp:taxon-name-part></tp:taxon-name></italic> Reitter (<tp:taxon-name><tp:taxon-name-part taxon-name-part-type="order">Coleoptera</tp:taxon-name-part></tp:taxon-name>, <tp:taxon-name><tp:taxon-name-part taxon-name-part-type="family">Silphidae</tp:taxon-name-part></tp:taxon-name>) using geometric morphometrics</article-title><source>Zookeys</source><day>26</day><month>1</month><year>2015</year><volume>2015</volume><issue>477</issue><fpage>79</fpage><lpage>142</lpage><pub-id pub-id-type="doi">10.3897/zookeys.477.8446</pub-id></mixed-citation></tp:treatment-meta><tp:nomenclature><tp:taxon-name>
                        <tp:taxon-name-part taxon-name-part-type="genus">Ablattaria</tp:taxon-name-part>
                        <tp:taxon-name-part taxon-name-part-type="species">arenaria</tp:taxon-name-part>
                    </tp:taxon-name><tp:taxon-authority>(Kraatz, 1876)</tp:taxon-authority><xref ref-type="fig" rid="F1">Figs 1</xref><xref ref-type="fig" rid="F4">, 12</xref><xref ref-type="fig" rid="F5">, 16</xref><xref ref-type="fig" rid="F7">, 23</xref><xref ref-type="fig" rid="F7">, 24</xref><tp:nomenclature-citation-list><tp:nomenclature-citation><tp:taxon-name><tp:taxon-name-part taxon-name-part-type="genus">Phosphuga</tp:taxon-name-part> <tp:taxon-name-part taxon-name-part-type="species">arenaria</tp:taxon-name-part></tp:taxon-name><comment><xref ref-type="bibr" rid="B24">Kraatz 1876</xref>: 368 (type locality: “Creta, Anatolien” [= Crete, Anatolia]).</comment></tp:nomenclature-citation><tp:nomenclature-citation><tp:taxon-name><tp:taxon-name-part taxon-name-part-type="genus">Ablattaria</tp:taxon-name-part> <tp:taxon-name-part taxon-name-part-type="species">arenaria</tp:taxon-name-part> <tp:taxon-name-part taxon-name-part-type="infraspecific-rank">var.</tp:taxon-name-part> <tp:taxon-name-part taxon-name-part-type="variety">punctigera</tp:taxon-name-part></tp:taxon-name><comment><xref ref-type="bibr" rid="B32">Reitter 1884</xref>: 75 (type locality: “Haifa” [ca. <named-content xmlns:xlink="http://www.w3.org/1999/xlink" content-type="dwc:verbatimCoordinates" xlink:type="simple">32°49'N 34°59'E</named-content>]) (as junior synonym of <italic><tp:taxon-name><tp:taxon-name-part taxon-name-part-type="genus">Ablattaria</tp:taxon-name-part> <tp:taxon-name-part taxon-name-part-type="species">arenaria</tp:taxon-name-part></tp:taxon-name></italic> by <xref ref-type="bibr" rid="B53">Schawaller 1979</xref>: 6).</comment></tp:nomenclature-citation><tp:nomenclature-citation><tp:taxon-name><tp:taxon-name-part taxon-name-part-type="genus">Ablattaria</tp:taxon-name-part> <tp:taxon-name-part taxon-name-part-type="species">arenaria</tp:taxon-name-part> <tp:taxon-name-part taxon-name-part-type="infraspecific-rank">var.</tp:taxon-name-part> <tp:taxon-name-part taxon-name-part-type="variety">Alleoni</tp:taxon-name-part></tp:taxon-name><comment><xref ref-type="bibr" rid="B31">Portevin 1926</xref>: 24 (type locality not stated) (as junior synonym of <italic><tp:taxon-name><tp:taxon-name-part taxon-name-part-type="genus">Ablattaria</tp:taxon-name-part> <tp:taxon-name-part taxon-name-part-type="species">arenaria</tp:taxon-name-part></tp:taxon-name></italic> by <xref ref-type="bibr" rid="B53">Schawaller 1979</xref>: 6).</comment></tp:nomenclature-citation></tp:nomenclature-citation-list></tp:nomenclature><tp:treatment-sec sec-type="Type material examined"><title>Type material examined.</title><p>Lectotype male of <italic><tp:taxon-name><tp:taxon-name-part taxon-name-part-type="genus">Phosphuga</tp:taxon-name-part> <tp:taxon-name-part taxon-name-part-type="species">arenaria</tp:taxon-name-part></tp:taxon-name></italic> (here designated) (SDEI, general collection) (Fig. <xref ref-type="fig" rid="F7">23</xref>), pinned, labelled: “866 [hw, black frame] // coll. Kraatz [p] // Typus [p, red label] // <tp:taxon-name><tp:taxon-name-part taxon-name-part-type="species">arenaria</tp:taxon-name-part></tp:taxon-name> / Kraatz Küst. XXX / Asia minor [hw, Kraatz’s handwriting, light yellow label with black frame] // coll. SDEI / (Müncheberg) / general coll. [p, light green label] // Lectotype / <tp:taxon-name><tp:taxon-name-part taxon-name-part-type="genus">Phosphuga</tp:taxon-name-part> <tp:taxon-name-part taxon-name-part-type="species">arenaria</tp:taxon-name-part></tp:taxon-name> / Kraatz, 1876 / J. Qubaiová &amp; J. Růžička / des. 2014 [p, red label] // <tp:taxon-name><tp:taxon-name-part taxon-name-part-type="genus">Ablattaria</tp:taxon-name-part></tp:taxon-name> / <tp:taxon-name><tp:taxon-name-part taxon-name-part-type="species">arenaria</tp:taxon-name-part></tp:taxon-name> (Kraatz, 1876) / J. Qubaiová &amp; J. Růžička / det. 2014 [p]”.</p><p>Lectotype male of <tp:taxon-name><tp:taxon-name-part taxon-name-part-type="genus">Ablattaria</tp:taxon-name-part> <tp:taxon-name-part taxon-name-part-type="species">arenaria</tp:taxon-name-part> <tp:taxon-name-part taxon-name-part-type="infraspecific-rank">var.</tp:taxon-name-part> <tp:taxon-name-part taxon-name-part-type="variety">alleoni</tp:taxon-name-part></tp:taxon-name> (here designated) (MNHN, coll. Pic), pinned, labelled: “Adana [hw] // <tp:taxon-name><tp:taxon-name-part taxon-name-part-type="infraspecific-rank">var.</tp:taxon-name-part> <tp:taxon-name-part taxon-name-part-type="variety">Alleoni</tp:taxon-name-part></tp:taxon-name> / m. [hw, Portevin’s handwriting] // Type [p, red label with black frame] // Muséum Paris / Coll. M. Pic [p] // Lectotype / <tp:taxon-name><tp:taxon-name-part taxon-name-part-type="genus">Ablattaria</tp:taxon-name-part> <tp:taxon-name-part taxon-name-part-type="species">arenaria</tp:taxon-name-part></tp:taxon-name> / <tp:taxon-name><tp:taxon-name-part taxon-name-part-type="infraspecific-rank">var.</tp:taxon-name-part> <tp:taxon-name-part taxon-name-part-type="variety">alleoni</tp:taxon-name-part></tp:taxon-name> Portevin, 1926 / J. Qubaiová &amp; J. Růžička / des. 2014 [p, red label] // <tp:taxon-name><tp:taxon-name-part taxon-name-part-type="genus">Ablattaria</tp:taxon-name-part></tp:taxon-name> / <tp:taxon-name><tp:taxon-name-part taxon-name-part-type="species">arenaria</tp:taxon-name-part></tp:taxon-name> (Kraatz, 1876) / J. Qubaiová &amp; J. Růžička / det. 2014 [p]”.</p><p>Lectotype male of <tp:taxon-name><tp:taxon-name-part taxon-name-part-type="genus">Ablattaria</tp:taxon-name-part> <tp:taxon-name-part taxon-name-part-type="species">arenaria</tp:taxon-name-part> <tp:taxon-name-part taxon-name-part-type="infraspecific-rank">var.</tp:taxon-name-part> <tp:taxon-name-part taxon-name-part-type="variety">punctigera</tp:taxon-name-part></tp:taxon-name> (here designated) (HNHM) (Fig. <xref ref-type="fig" rid="F7">24</xref>), pinned, labelled: “Syrien / Haifa / Reitter [p, black frame] // coll. Reitter [p] // Holotypus [p, red letters] 1884 / <tp:taxon-name><tp:taxon-name-part taxon-name-part-type="genus">Ablattaria</tp:taxon-name-part> <tp:taxon-name-part taxon-name-part-type="species">arenaria</tp:taxon-name-part></tp:taxon-name> / <tp:taxon-name><tp:taxon-name-part taxon-name-part-type="infraspecific-rank">v.</tp:taxon-name-part> <tp:taxon-name-part taxon-name-part-type="variety">punctigera</tp:taxon-name-part></tp:taxon-name> / Reitter [hw, thick red frame; subsequent label added probably by Z. Kaszab or V. Székessy (O. Merkl, pers. comm.)] // Lectotype / <tp:taxon-name><tp:taxon-name-part taxon-name-part-type="genus">Ablattaria</tp:taxon-name-part> <tp:taxon-name-part taxon-name-part-type="species">arenaria</tp:taxon-name-part></tp:taxon-name> / <tp:taxon-name><tp:taxon-name-part taxon-name-part-type="infraspecific-rank">var.</tp:taxon-name-part> <tp:taxon-name-part taxon-name-part-type="variety">punctigera</tp:taxon-name-part></tp:taxon-name> / Reitter, 1884 / J. Qubaiová &amp; J. Růžička / des. 2014 [p, red label] // <tp:taxon-name><tp:taxon-name-part taxon-name-part-type="genus">Ablattaria</tp:taxon-name-part></tp:taxon-name> / <tp:taxon-name><tp:taxon-name-part taxon-name-part-type="species">arenaria</tp:taxon-name-part></tp:taxon-name> (Kraatz, 1876) / J. Qubaiová &amp; J. Růžička det. 2014 [p]”. Paralectotypes: 1 male, 2 females (HNHM), pinned, with identical labels as lectotype except for “Paratypus [p, red letters] 1884 / <tp:taxon-name><tp:taxon-name-part taxon-name-part-type="genus">Ablattaria</tp:taxon-name-part> <tp:taxon-name-part taxon-name-part-type="species">arenaria</tp:taxon-name-part></tp:taxon-name> / <tp:taxon-name><tp:taxon-name-part taxon-name-part-type="infraspecific-rank">v.</tp:taxon-name-part> <tp:taxon-name-part taxon-name-part-type="variety">punctigera</tp:taxon-name-part></tp:taxon-name> / Reitter [hw, thick red frame] // Paralectotype / <tp:taxon-name><tp:taxon-name-part taxon-name-part-type="genus">Ablattaria</tp:taxon-name-part> <tp:taxon-name-part taxon-name-part-type="species">arenaria</tp:taxon-name-part></tp:taxon-name> / <tp:taxon-name><tp:taxon-name-part taxon-name-part-type="infraspecific-rank">var.</tp:taxon-name-part> <tp:taxon-name-part taxon-name-part-type="variety">punctigera</tp:taxon-name-part></tp:taxon-name> / Reitter, 1884 / J. Qubaiová &amp; J. Růžička / des. 2014 [p, red label]”; 1 male (SMTD), pinned, with identical labels as previous paralectotypes except for “Staatl. Museum für / Tierkunde Dresden [p]”; 1 male (SDEI, coll. Heyden), pinned, labelled: “Haifa Syriae [p] // Simon. [p] // Syntypus [p, red label] // <tp:taxon-name><tp:taxon-name-part taxon-name-part-type="species">arenaria</tp:taxon-name-part></tp:taxon-name> / v. puncti- / gera m. [hw, Reitter’s handwriting] // coll. SDEI / (Müncheberg) / coll. HEYDEN [p, modern light green label] // Paralectotype / <tp:taxon-name><tp:taxon-name-part taxon-name-part-type="genus">Ablattaria</tp:taxon-name-part> <tp:taxon-name-part taxon-name-part-type="species">arenaria</tp:taxon-name-part></tp:taxon-name> / <tp:taxon-name><tp:taxon-name-part taxon-name-part-type="infraspecific-rank">var.</tp:taxon-name-part> <tp:taxon-name-part taxon-name-part-type="variety">punctigera</tp:taxon-name-part></tp:taxon-name> / Reitter, 1884 / J. Qubaiová &amp; J. Růžička / des. 2014 [p, red label] // <tp:taxon-name><tp:taxon-name-part taxon-name-part-type="genus">Ablattaria</tp:taxon-name-part></tp:taxon-name> / <tp:taxon-name><tp:taxon-name-part taxon-name-part-type="species">arenaria</tp:taxon-name-part></tp:taxon-name> (Kraatz, 1876) / J. Qubaiová &amp; J. Růžička / det. 2014 [p]”; 1 female (MNHN, general collection), pinned, labelled: “Syrien / Haifa / Reitter [p] // <tp:taxon-name><tp:taxon-name-part taxon-name-part-type="species">arenaria</tp:taxon-name-part></tp:taxon-name> / Kratz [hw] // <tp:taxon-name><tp:taxon-name-part taxon-name-part-type="species">arenaria</tp:taxon-name-part></tp:taxon-name> / <tp:taxon-name><tp:taxon-name-part taxon-name-part-type="infraspecific-rank">v.</tp:taxon-name-part> <tp:taxon-name-part taxon-name-part-type="variety">punctigera</tp:taxon-name-part></tp:taxon-name> [hw, Reitter’s handwriting; yellow label] // 249 // MUSEUM PARIS / Coll. A. GROUVELLE 1917 [p] // Paralectotype / <tp:taxon-name><tp:taxon-name-part taxon-name-part-type="genus">Ablattaria</tp:taxon-name-part> <tp:taxon-name-part taxon-name-part-type="species">arenaria</tp:taxon-name-part></tp:taxon-name> / <tp:taxon-name><tp:taxon-name-part taxon-name-part-type="infraspecific-rank">var.</tp:taxon-name-part> <tp:taxon-name-part taxon-name-part-type="variety">punctigera</tp:taxon-name-part></tp:taxon-name> / Reitter, 1884 / J. Qubaiová &amp; J. Růžička / des. 2014 [p, red label] // <tp:taxon-name><tp:taxon-name-part taxon-name-part-type="genus">Ablattaria</tp:taxon-name-part></tp:taxon-name> / <tp:taxon-name><tp:taxon-name-part taxon-name-part-type="species">arenaria</tp:taxon-name-part></tp:taxon-name> (Kraatz, 1876) / J. Qubaiová &amp; J. Růžička / det. 2014 [p]”.</p><fig id="F7" position="float" orientation="portrait"><label>Figures 23–27.</label><caption><p><bold>23–26</bold> Lectotypes of <italic><tp:taxon-name><tp:taxon-name-part taxon-name-part-type="genus">Ablattaria</tp:taxon-name-part></tp:taxon-name></italic> spp. in dorsal view: <bold>23</bold> <italic><tp:taxon-name><tp:taxon-name-part taxon-name-part-type="genus">Phosphuga</tp:taxon-name-part> <tp:taxon-name-part taxon-name-part-type="species">arenaria</tp:taxon-name-part></tp:taxon-name></italic> Kraatz <bold>24</bold> <tp:taxon-name><tp:taxon-name-part taxon-name-part-type="genus">Ablattaria</tp:taxon-name-part> <tp:taxon-name-part taxon-name-part-type="species">arenaria</tp:taxon-name-part> <tp:taxon-name-part taxon-name-part-type="infraspecific-rank">var.</tp:taxon-name-part> <tp:taxon-name-part taxon-name-part-type="variety">punctigera</tp:taxon-name-part></tp:taxon-name> Reitter <bold>25</bold> <italic><tp:taxon-name><tp:taxon-name-part taxon-name-part-type="genus">Silpha</tp:taxon-name-part> <tp:taxon-name-part taxon-name-part-type="species">cribrata</tp:taxon-name-part></tp:taxon-name></italic> Ménétries <bold>26</bold> <tp:taxon-name><tp:taxon-name-part taxon-name-part-type="genus">Ablattaria</tp:taxon-name-part> <tp:taxon-name-part taxon-name-part-type="species">gibba</tp:taxon-name-part> <tp:taxon-name-part taxon-name-part-type="infraspecific-rank">var.</tp:taxon-name-part> <tp:taxon-name-part taxon-name-part-type="variety">punctata</tp:taxon-name-part></tp:taxon-name> Portevin <bold>27</bold> <italic><tp:taxon-name><tp:taxon-name-part taxon-name-part-type="genus">Ablattaria</tp:taxon-name-part> <tp:taxon-name-part taxon-name-part-type="species">subtriangula</tp:taxon-name-part></tp:taxon-name></italic> Reitter, paralectotype.</p></caption><graphic xmlns:xlink="http://www.w3.org/1999/xlink" xlink:href="zookeys-477-079-g007.jpg" position="float" orientation="portrait" xlink:type="simple" id="oo_37547.jpg"/></fig></tp:treatment-sec><tp:treatment-sec sec-type="Additional material examined"><title>Additional material examined.</title><p>391 specimens, see Appendix <xref ref-type="app" rid="APP1">1</xref>.</p></tp:treatment-sec><tp:treatment-sec sec-type="Diagnostic description"><title>Diagnostic description.</title><p>Total body length 11–15 mm, body matt. Pronotum semi-elliptical, with only very superficial, very fine punctures medially on disc (which looks impunctate under lower magnification), much larger punctures more peripherally (Fig. <xref ref-type="fig" rid="F4">12</xref>). Elytra with fine punctures that are finer in size and less close together than in <italic><tp:taxon-name><tp:taxon-name-part taxon-name-part-type="genus">Ablattaria</tp:taxon-name-part> <tp:taxon-name-part taxon-name-part-type="species">cribrata</tp:taxon-name-part></tp:taxon-name></italic> and <italic><tp:taxon-name><tp:taxon-name-part taxon-name-part-type="genus">Ablattaria</tp:taxon-name-part> <tp:taxon-name-part taxon-name-part-type="species">laevigata</tp:taxon-name-part></tp:taxon-name></italic>, with few intermixed larger punctures dispersed mostly toward the inner elytral margin (Fig. <xref ref-type="fig" rid="F5">16</xref>).</p></tp:treatment-sec><tp:treatment-sec sec-type="Remarks"><title>Remarks.</title><p>Subtle differences in punctation of the scutellar shield and elytra, which differentiate the two varieties described by <xref ref-type="bibr" rid="B32">Reitter (1884)</xref> and <xref ref-type="bibr" rid="B31">Portevin (1926)</xref>, fall within the intraspecific variability of <italic><tp:taxon-name><tp:taxon-name-part taxon-name-part-type="genus">Ablattaria</tp:taxon-name-part> <tp:taxon-name-part taxon-name-part-type="species">arenaria</tp:taxon-name-part></tp:taxon-name></italic>. We confirm their status as junior subjective synonyms, as already proposed by <xref ref-type="bibr" rid="B53">Schawaller (1979)</xref>.</p></tp:treatment-sec><tp:treatment-sec sec-type="Biology"><title>Biology.</title><p>Seasonal activity of adults with a peak in March–May (Table <xref ref-type="table" rid="T1">1</xref>).</p><table-wrap id="T1" position="float" orientation="portrait"><label>Table 1.</label><caption><p>Seasonal activity of <italic><tp:taxon-name><tp:taxon-name-part taxon-name-part-type="genus">Ablattaria</tp:taxon-name-part></tp:taxon-name></italic> spp. (based on number of examined specimens per month). <italic><tp:taxon-name><tp:taxon-name-part taxon-name-part-type="genus">Ablattaria</tp:taxon-name-part> <tp:taxon-name-part taxon-name-part-type="species">subtriangula</tp:taxon-name-part></tp:taxon-name></italic> is excluded, due to lack of material with precise seasonality data.</p></caption><table rules="all"><tbody><tr><th rowspan="1" colspan="1">Species / month</th><th rowspan="1" colspan="1">1</th><th rowspan="1" colspan="1">2</th><th rowspan="1" colspan="1">3</th><th rowspan="1" colspan="1">4</th><th rowspan="1" colspan="1">5</th><th rowspan="1" colspan="1">6</th><th rowspan="1" colspan="1">7</th><th rowspan="1" colspan="1">8</th><th rowspan="1" colspan="1">9</th><th rowspan="1" colspan="1">10</th><th rowspan="1" colspan="1">11</th><th rowspan="1" colspan="1">12</th></tr><tr><td rowspan="1" colspan="1"><italic><tp:taxon-name><tp:taxon-name-part taxon-name-part-type="genus">Ablattaria</tp:taxon-name-part> <tp:taxon-name-part taxon-name-part-type="species">arenaria</tp:taxon-name-part></tp:taxon-name></italic></td><td rowspan="1" colspan="1">1</td><td rowspan="1" colspan="1">11</td><td rowspan="1" colspan="1">24</td><td rowspan="1" colspan="1">68</td><td rowspan="1" colspan="1">31</td><td rowspan="1" colspan="1">19</td><td rowspan="1" colspan="1">5</td><td rowspan="1" colspan="1">1</td><td rowspan="1" colspan="1">1</td><td rowspan="1" colspan="1">6</td><td rowspan="1" colspan="1">0</td><td rowspan="1" colspan="1">2</td></tr><tr><td rowspan="1" colspan="1"><italic><tp:taxon-name><tp:taxon-name-part taxon-name-part-type="genus">Ablattaria</tp:taxon-name-part> <tp:taxon-name-part taxon-name-part-type="species">cribrata</tp:taxon-name-part></tp:taxon-name></italic></td><td rowspan="1" colspan="1">0</td><td rowspan="1" colspan="1">0</td><td rowspan="1" colspan="1">1</td><td rowspan="1" colspan="1">6</td><td rowspan="1" colspan="1">13</td><td rowspan="1" colspan="1">13</td><td rowspan="1" colspan="1">7</td><td rowspan="1" colspan="1">5</td><td rowspan="1" colspan="1">4</td><td rowspan="1" colspan="1">0</td><td rowspan="1" colspan="1">0</td><td rowspan="1" colspan="1">2</td></tr><tr><td rowspan="1" colspan="1"><italic><tp:taxon-name><tp:taxon-name-part taxon-name-part-type="genus">Ablattaria</tp:taxon-name-part> <tp:taxon-name-part taxon-name-part-type="species">laevigata</tp:taxon-name-part></tp:taxon-name></italic></td><td rowspan="1" colspan="1">1</td><td rowspan="1" colspan="1">7</td><td rowspan="1" colspan="1">50</td><td rowspan="1" colspan="1">222</td><td rowspan="1" colspan="1">235</td><td rowspan="1" colspan="1">154</td><td rowspan="1" colspan="1">88</td><td rowspan="1" colspan="1">71</td><td rowspan="1" colspan="1">33</td><td rowspan="1" colspan="1">33</td><td rowspan="1" colspan="1">1</td><td rowspan="1" colspan="1">1</td></tr></tbody></table></table-wrap></tp:treatment-sec><tp:treatment-sec sec-type="Distribution"><title>Distribution.</title><p>Greece (only Crete and Rhodes), Cyprus, Turkey, to the south of Iraq, Israel, Jordan, Lebanon, Syria and the south-west of Iran (Fig. <xref ref-type="fig" rid="F9">32</xref>).</p></tp:treatment-sec><tp:treatment-sec><!--Section generated to contain objects referenced in tp:taxon-treatment.--><fig id="F1" position="float" orientation="portrait"><label>Figures 1–4.</label><caption><p>Habitus in dorsal view: <bold>1</bold> <italic><tp:taxon-name><tp:taxon-name-part taxon-name-part-type="genus">Ablattaria</tp:taxon-name-part> <tp:taxon-name-part taxon-name-part-type="species">arenaria</tp:taxon-name-part></tp:taxon-name></italic> (male, Israel: Mount Carmel) <bold>2</bold> <italic><tp:taxon-name><tp:taxon-name-part taxon-name-part-type="genus">Ablattaria</tp:taxon-name-part> <tp:taxon-name-part taxon-name-part-type="species">cribrata</tp:taxon-name-part></tp:taxon-name></italic> (female, Azerbaijan: Zagulba Baglari) <bold>3</bold> <italic><tp:taxon-name><tp:taxon-name-part taxon-name-part-type="genus">Ablattaria</tp:taxon-name-part> <tp:taxon-name-part taxon-name-part-type="species">subtriangula</tp:taxon-name-part></tp:taxon-name></italic> (female, Spain: Cameros) <bold>4</bold> <italic><tp:taxon-name><tp:taxon-name-part taxon-name-part-type="genus">Ablattaria</tp:taxon-name-part> <tp:taxon-name-part taxon-name-part-type="species">laevigata</tp:taxon-name-part></tp:taxon-name></italic> (male, Hungary: Budapest).</p></caption><graphic xmlns:xlink="http://www.w3.org/1999/xlink" xlink:href="zookeys-477-079-g001.jpg" position="float" orientation="portrait" xlink:type="simple" id="oo_37541.jpg"/></fig><fig id="F4" position="float" orientation="portrait"><label>Figures 12–15.</label><caption><p>Pronotum in dorsal view: <bold>12</bold> <italic><tp:taxon-name><tp:taxon-name-part taxon-name-part-type="genus">Ablattaria</tp:taxon-name-part> <tp:taxon-name-part taxon-name-part-type="species">arenaria</tp:taxon-name-part></tp:taxon-name></italic> (female, Iraq: Khanaqin) <bold>13</bold> <italic><tp:taxon-name><tp:taxon-name-part taxon-name-part-type="genus">Ablattaria</tp:taxon-name-part> <tp:taxon-name-part taxon-name-part-type="species">cribrata</tp:taxon-name-part></tp:taxon-name></italic> (male, Russia: Dagestan) <bold>14</bold> <italic><tp:taxon-name><tp:taxon-name-part taxon-name-part-type="genus">Ablattaria</tp:taxon-name-part> <tp:taxon-name-part taxon-name-part-type="species">subtriangula</tp:taxon-name-part></tp:taxon-name></italic> (male, Spain: Soto) <bold>15</bold> <italic><tp:taxon-name><tp:taxon-name-part taxon-name-part-type="genus">Ablattaria</tp:taxon-name-part> <tp:taxon-name-part taxon-name-part-type="species">laevigata</tp:taxon-name-part></tp:taxon-name></italic> (female, Austria: Bisamberg).</p></caption><graphic xmlns:xlink="http://www.w3.org/1999/xlink" xlink:href="zookeys-477-079-g004.jpg" position="float" orientation="portrait" xlink:type="simple" id="oo_37544.jpg"/></fig><fig id="F5" position="float" orientation="portrait"><label>Figures 16–19.</label><caption><p>Left elytron in dorsal view: <bold>16</bold> <italic><tp:taxon-name><tp:taxon-name-part taxon-name-part-type="genus">Ablattaria</tp:taxon-name-part> <tp:taxon-name-part taxon-name-part-type="species">arenaria</tp:taxon-name-part></tp:taxon-name></italic> (female, Iraq: Khanaqin) <bold>17</bold> <italic><tp:taxon-name><tp:taxon-name-part taxon-name-part-type="genus">Ablattaria</tp:taxon-name-part> <tp:taxon-name-part taxon-name-part-type="species">cribrata</tp:taxon-name-part></tp:taxon-name></italic> (male, Russia: Dagestan) <bold>18</bold> <italic><tp:taxon-name><tp:taxon-name-part taxon-name-part-type="genus">Ablattaria</tp:taxon-name-part> <tp:taxon-name-part taxon-name-part-type="species">laevigata</tp:taxon-name-part></tp:taxon-name></italic> (female, Austria: Bisamberg) <bold>19</bold> <italic><tp:taxon-name><tp:taxon-name-part taxon-name-part-type="genus">Ablattaria</tp:taxon-name-part> <tp:taxon-name-part taxon-name-part-type="species">subtriangula</tp:taxon-name-part></tp:taxon-name></italic> (male, Spain: Soto).</p></caption><graphic xmlns:xlink="http://www.w3.org/1999/xlink" xlink:href="zookeys-477-079-g005.jpg" position="float" orientation="portrait" xlink:type="simple" id="oo_37545.jpg"/></fig><app id="APP1"><title>Appendix 1</title><p>List of non-type material of <italic><tp:taxon-name><tp:taxon-name-part taxon-name-part-type="genus">Ablattaria</tp:taxon-name-part></tp:taxon-name></italic> spp.</p><sec sec-type="Ablattaria arenaria"><title><italic><tp:taxon-name><tp:taxon-name-part taxon-name-part-type="genus">Ablattaria</tp:taxon-name-part> <tp:taxon-name-part taxon-name-part-type="species">arenaria</tp:taxon-name-part></tp:taxon-name></italic></title><p><bold>Cyprus:</bold> Akrotiri forest, 16.iii.1936, G. A. Mavromoustakis leg., 1 ♂ (BMNH); <bold>Dhekelia</bold> (British Overseas Territory): at light, 7.x.1957, M. Connelly, 1 ♀ (BMNH); same locality, 21.iv.1958, M. Connelly leg., 1 ♀ (BMNH); same locality, iii.1986, G. Sama leg., 1 ♂ (SMNS); <bold>Kyrenia Dist.:</bold> Asomatos, 21.x.1943, G. A. Mavromoustakis leg., 1 ♂, 1 ♀ (BMNH); Karavas, 1.-4.v.[19]69, J. Kohousek leg., 1 ♂, 1 ♀ (JRUC); same locality, without date, A. Pfeffer leg., 1 ♂ (NMPC); Kyrenia (Mts.), without date, E. Hanzlikova leg., 2 ♂ (NMPC); <bold>Larnaca Dist.:</bold> Larnaca, 6.iv.[19]81, Cl. Besuchet leg., 1 ♂, 1 ♀ (MHNG); same locality, 1896, Hesse leg., 1 ♂, 2 ♀ (SMNS); <bold>Limassol Dist.:</bold> Limassol, 15.v.1918, G. A. Mavromoustakis leg., 1 ♂ (BMNH); same locality, 24.x.1929, G. A. Mavromoustakis leg., 1 ♂ (BMNH); same locality, 1930, Mavromoustakis leg., general coll., 1 ♀ (SDEI); same locality, ii.1933, G. A. Mavromoustakis leg., 2 ♂ (BMNH); same locality, 24.iv.-15.v.1977, R. Köstlin leg., 1 ♂ (SMNS); same locality, coll. W. H. Muche, 1 ♂ (SMTD); Yermasoyia Hills, 15.ii.1952, G. A. Mavromoustakis leg., 1 ♀ (BMNH); Yermasoyia river, 10.ii.1947, G. A. Mavromoustakis leg., 1 ♀ (BMNH); <bold>Paphos Dist.:</bold> Kanaviou, 14.iv.1992, D. &amp; T. Osten leg., 1 ♀ (SMNS); Paphos, 21.v.1988, Konigagraber &amp; T. Osten leg., 1 ♀ (SMNS); same locality, Limentiotissa ruins, 20.ii.2002, M. V. L. Barclay leg., 1 ♀ (BMNH); same locality, Tombs of the Kings, 23.ii.2002, M. V. L. Barclay leg., 1 ♂ (BMNH); <bold>Cyprus without specific locality:</bold> 5.xii.1988, Grimm &amp; Rachinsky leg., Coral bay, 1 ♀ (SMNS); iv.1986, Bilek &amp; Kritscher leg., 1 ♀ (NHMW); without date and collector, coll. Reitter, 1 ♀ (HNHM);</p><p><bold>Greece:</bold> <bold>Central Macedonia Reg.</bold>, Sithonia, 20.vi.-4.vii.1992, P. Průdek leg., 1 ♀ (JRUC); <bold>Crete Island:</bold> without date and collector’s name, coll. E. Frivaldszky, 1 ♂, 1 ♀ (HNHM); Miramare (Resort area), 25.iv.1962, W. H. Tams leg., 1 ♂ (BMNH); same locality, 15.iv.1962, W. H. Tams leg., 1 ♂ (BMNH); same locality, 22.iv.1962, W. H. Tams leg., 1 ♂ (BMNH); <bold>South Aegean Reg., Rhodes Island:</bold> Apolakia, 26.iv.1990, D. Lange &amp; T. Osten leg., 1 ♂ (SMNS); Arhangelos, 8.iv.1980, Schawaller leg., 1 ♂, 1 spec. (SMNS); Epano Kalamon, 4.iv.1996, R. Grimm leg., 1 ♂ (SMNS); Filerimos (village hotel), 6.iv.1996, R. Grimm leg., 2 ♂ (SMNS); Kattavia, 10 m, 9.v.1985, Wienser and Worn leg., 2 ♂ (SMNS); Koskinou, 20 m, 6.v.1985, Wiesner &amp; Worm leg., 1 ♂, 1 ♀ (SMNS); Lardos, Laerma, 28.vi.2007, K. Orszulik leg., 1 ♂ (KORC); Lindos, 27.iv.1964, Helversen leg., 2 ♂ (SMNS); same locality, 4.iv.1980, Schawaller leg., 1 ♂, 2 ♀ (SMNS); same locality, 16.-30.iv.1981, Köstlin leg., coll. R. Köstlin, SMNS 1987, 1 ♀ (SMNS); Rhodes (city): 50 m, 17.v.1985, Wiesner &amp; Worm leg., 1 ♂, 1 ♀ (SMNS); same locality, without date, Oertzen leg., 4 ♂, 1 ♀(ZMHB); <bold>Rhodes Island (without specific locality):</bold> without <!--PageBreak-->date, B. Schwarzer leg., 1 ♂ (SMFD); without date, Reitter leg., coll. V. Zoufal, 2 ♂, 2 ♀ (MZMB); without date, Lichtenckert leg., 1 ♂ (HNHM); without date and collector’s name, coll. W. H. Muche, 21 ♂, 13 ♀ (SMTD); without date and collector’s name, coll. Dr. E. Jagemann, 2 ♂, 2 ♀(MZMB); without date and collector’s name, coll. Prof. Noesske, 3 ♂, 7 ♀(SMTD); without date and collector’s name, coll. Reitter, 1 ♂ (HNHM); without date and collector’s name, 2 ♂, 1 spec. (HNHM); without date and collector’s name, 1 ♂, 1 ♀ (ZMHB); without date and collector’s name, 1 ♂, 2 ♀ (NMPC); Katta [not located], 12.iv.1977, Cl. Besuchet leg., 1 ♂ (MHNG); 6.iv.1996, R. Grimm leg., 1 ♂ (SMNS);</p><p><bold>Iran:</bold> Kermanshah Prov., Qasr-e-Shirin, 2.v.1914, Nesterov leg., 1 ♀ (ZMAS);</p><p><bold>Iraq:</bold> Abu-Ghraib, iii.[19]84, I. Smatana leg., 1 ♂, 1 ♀, 1 spec. (JRUC); Al-Kut, iv.1914, A.R. D’Abreu leg., coll. Andrewes Bequest, 1 ♂ (BMNH); Baghdad, 8.iii.1920, Y. R. Roscoll leg., 1 ♂ (BMNH); same locality, summer 1928, leg. R. W. G. Hingston, 1 ♂ (BMNH); same locality, 8.iii.1946, without collector’s name, 1 ♀ (BMNH); same locality, without date, Kalalova leg., 1 ♂ (NMPC); same locality, without date and collector’s name, coll. Sharp 1905, 1 ♀ (BMNH); Khanaqin, 26.-29.iv.1914, Nesterov leg., 1 ♀ (ZMAS);</p><p><bold>Israel:</bold> <bold>Central Dist.</bold>, Ramla, 9.iv.1992, H. Mienis leg., 1 ♂ (SMNS); <bold>Coastal plain Reg.</bold>, Nahsholim (20 km South Haifa Nat. Res., Hof Dor-Ha Bonim) [<named-content xmlns:xlink="http://www.w3.org/1999/xlink" content-type="dwc:verbatimCoordinates" xlink:type="simple">32.37° N 34.54° E</named-content>], 28.ii.1996, U. Göllner leg., 1 ♂ (ZMHB); <bold>Golan Heights:</bold> Al-Mahjar, 200 m, 27.iv.1982, Besuchet &amp; Löbl leg., 1 ♀ (MHNG); Mount Hermon, 2000 m, 3.viii.1995, V. Chikatunov leg., 1 ♂ (TAUM); Nimrod Fortress (Qalaat Nimrod), 300-600 m, 7.iv.1985, Heinz leg., 1 ♀ (SMNS); <bold>Haifa Dist.:</bold> Beit Oren, 24.ii.1998, V. Chikatunov &amp; T. Pavlíček leg., 1 ♀ (TAUM); Haifa, 1884, coll. Reitter, 1 ♂, 2 ♀ (HNHM); same locality, 1884, coll. Reitter, 1 ♂, (SMTD); same locality, iv.1927, without collector’s name, 1 ♀ (SMTD), same locality, without date, B. Schwarzer leg., 1 ♂ (SMFD); same locality, without date, Schonfeldt leg., 2 ♀ (SMFD); same locality, without date and collector’s name, coll. Reitter, 1 ♂ (HNHM); Mount Carmel (South-East), Eliakim (South-West), 300 m, 11.ii.1987, Schawaller &amp; Schmalfuss leg., 1 ♂ (SMNS); <bold>Jerusalem Dist.:</bold> Jerusalem, 12.ii.1956, J. Klapperich leg., 1 ♂ (HNHM); same locality, Simon leg., 1 ♂ (ZSM); same locality, without date and collector’s name, 2 ♀ (NMPC); same locality, without date and collector’s name, coll. W. H. Muche, 1 ♀ (SMTD); Tzora, 5.iv.1996, V. Chikatunov leg., coll. V. Chikatunov, 1 ♀ (TAUM); <bold>Northern Dist.:</bold> Ahihud, 9.-20.iv. (without a year), Heinz leg., 1 ♀ (SMNS); Nahariya, 2.-8.iv.1978, T. Osten leg., 1 ♂ (SMNS); Nazareth, 10.iii.1910, P. J. Barraud leg., 1 spec. (BMNH); same locality, 20.iii.1987, C. Blumenthal leg., 1 ♀ (SMNS); same locality, 15.iii.-3.iv.1987, C. Blumenthal leg., 2 ♀ (SMNS); upper Galilee (open stony grazing land, dolomite), South Zivon [<named-content xmlns:xlink="http://www.w3.org/1999/xlink" content-type="dwc:verbatimCoordinates" xlink:type="simple">33°01.189'N, 35°24.914'E</named-content>], 750 m, 8.iii.2008, D. W. Wrase leg., 3 ♂, 2 ♀ (SMNS); upper Galilee, Hula Valley, Ma’agar Einan reservoir (toe of dam in moist loamy soil) [<named-content xmlns:xlink="http://www.w3.org/1999/xlink" content-type="dwc:verbatimCoordinates" xlink:type="simple">33°05.137'N, 35°34. 730'E</named-content>], 73 m, 1.-2.v.2006, D. W. Wrase leg., 1 ♀ (JCOC); same locality, 73 m, 1.-3.v.2006, D. W. Wrase log., 1 ♀ (JCOC); same locality, 73 m, 1.-4.v.2006, D. W. Wrase log., 1 ♀ (JCOC); <bold>North-western <!--PageBreak-->Negev Reg.</bold>, Ein HaBesor, 30.iii.1987, Heinz leg., 1 ♀ (SMNS); <bold>Shephelah Reg.</bold>, Netzer Sereni, 17.iv.1992, H. Mienis leg., 1 ♂ (SMNS); <bold>Southern Dist.</bold>, Bitronot Ruhama, Nachal Zedim [<named-content xmlns:xlink="http://www.w3.org/1999/xlink" content-type="dwc:verbatimCoordinates" xlink:type="simple">31°32'45"N, 34°41'43"E</named-content>], 5.iv.2005, L. Friedman leg., 1 ♀ (TAUM); <bold>Tel Aviv Dist.:</bold> Herzliya, hill [<named-content xmlns:xlink="http://www.w3.org/1999/xlink" content-type="dwc:verbatimCoordinates" xlink:type="simple">32°11'N, 34°49'E</named-content>], 30.i.2009, A. Freidberg leg., 1 ♀ (TAUM); Herzliya, sandy area, Schweiger leg., 1 ♂, 1 ♀ (SMFD); Tel Aviv, 4.xii.1969, Prys leg., 1 spec. (TAUM); <bold>The West Bank</bold>, Jericho, 23.ii.1941, Bytinski-Solz leg., 1 ♂ (TAUM); Without specific locality, 20.iii.1934, F. S. Bodenheimer leg., 1 ♀ (TAUM);</p><p><bold>Jordan:</bold> Jarash (50 km North Amman), 13.iii.1977, Scheuern leg., 1 ♀ (SMNS); same locality, 30.iv.2004, Lillig &amp; Pavlicek leg., 1 ♂, 1 ♀ (SMNS); Wadi Araba, 1.iii.1983, Ikabo Yamen leg., 1 ♂ (BMNH); Zerkatal near Romana, 3.iii.1957, J. Klapperich leg., 1 ♀ (HNHM);</p><p><bold>Lebanon:</bold> Beirut, without date and collector’s name, coll. L.W. Schaufuss, 1 ♂ (ZMHB); same locality, without date, Plason leg., 3 ♂ (ZMHB); same locality, without date, Plason leg., coll. Pinker, 1 ♂, 1 ♀ (NHMW); Majdal Zun, 7.v.1981, F. Kervink leg., 1 ♂ (ZMAN); Lebanon without specific locality, date and collector’s name, 1 ♂, 1 ♀ (ZMHB);</p><p><bold>Syria:</bold> <bold>Aleppo Governorate:</bold> Maydan Ikbis (Al Midan Akbes), without date, A. Buchta leg., 1 ♀ (ZMHB); same locality, without date, ex coll. Em. Reitter, coll. V. Zoufal, 1 ♂ (MZMB); <bold>Hama Governorate:</bold> Afamia (Apamea) ruins (North-West Hama), 25.iii.1980, Klapperich leg., 1 ♂ (SMNS); Apamea, Qalaat al-Mudiq (North-West Hama), 23.iii.1979, Kinzelbach leg., 1 ♀ (SMNS); <bold>Latakia Governorate:</bold> Latakia, ruins of Ugarit, 4.iii.1979, Kinzelbach leg., 1 ♂, 1 ♀ (SMNS); same locality, 200 m, 9.iv.1978, Heinz leg., coll. Haffe, 1 ♀ (SMNS); Nur (Amanus) Mts., v.1902, Escalera leg., 1 ♂ (MNCN); <bold>Syria without specific locality:</bold> without date, Rosenbach leg., 1 ♂ (SMFD); without date and collector’s name, coll. Sharp, 1905-313, 1 ♂ (BMNH); without date and collector’s name, 2 ♀ (BMNH); without date and collector’s name, 2 ♂ (MHNG);</p><p><bold>Turkey:</bold> <bold>Aegean Reg.:</bold> Bozdağ, without date, Bodemeyer leg., 1 ♂, 2 ♀ (ZMHB); Çameli (6 km South-West), 22.iv.1984, Krätschmer leg., 1 ♂, 2 ♀ (SMNS); Denizli prov., 2.vi.1967, E. Baudisch leg., 1 ♂ (SMNS); same locality, Pamukkale, 28.iv.1992, Kapler leg., 1 ♀ (JRUC); same locality, Hierapolis, 21.iv.1973, Bremer leg., 1 ♂ (SMNS); same locality, 25.-27.vi.2004, V. Hula leg., 4 ♂, 5 ♀ (JRUC); <bold>Anatolia Reg.:</bold> without date, Bodemeyer &amp; Weistritz leg., 2 ♂, 1 ♀ (NMPC); same locality, without date, Obenberger leg., 1 ♂ (JRUC), same locality, without date, Obenberger leg., 1 ♂ (NMPC); Cilician Gates or Gülek Pass, v. (without year), Muche leg., coll. W. H. Muche, 1 ♂, 4 ♀ (SMTD); Yen Chehir, 1900, J. Fodor leg., coll. J. Fodor, 1 ♀ (HNHM); <bold>Black Sea Reg.:</bold> Amasya, 20.vi.1966, Ressl leg., 1 ♂ (SMNS); same locality, 1888, B. Schwarzer leg., 1 ♂ (SMFD); same locality, without date, J. Fodor leg., 1 ♂ (HNHM); same locality, without date, K. Neumann leg., 1 ♀ (SMFD); same locality, without date, Korb leg., 1 ♂ (NMPC); same locality, without date, O. Leonhard leg., general coll., 1 ♂, 1 ♀ (SDEI); same locality, without date and collector, coll. W. H. Muche, 1 ♂, 1 ♀ (SMTD); same locality, without date and collector, coll. <!--PageBreak-->J. Fodor, 1 ♀ (HNHM); same locality, without date and collector, 1 ♀ (HNHM); Merzifon, Samsun, 27.vi.1971, Bettou leg., 1 ♂ (MHNG); Mudurnu, 20.v.1996, I. Smatana leg., 2 ♂ (JRUC); Murgul-yayla, forest zone, 6.-7.vii.1983, Heinz leg., 1 ♀ (SMNS); Sinop, 1888, Retowski leg., 1 ♀ (SMFD); Tokat, 700 m, 17.iv.1986, A. Korell leg., 1 ♀ (SMNS); <bold>Central Anatolia Reg.:</bold> Ankara, vii.1926, R. Vogel leg., 1 ♀ (SMNS); same locality, 12.vii.1939, F. S. Bodenheimer leg., 1 ♀ (BMNH); same locality, 3.iv.1963, Ressl leg., 1 ♂ (SMNS); same locality, 900 m, in a park, singled from ground, 27.vi.1980, O. Merkl leg., 1 ♀ (HNHM); Ereğli, 1000-1200 m, 1.iv.1978, Heinz leg., 1 ♀ (SMNS); Hacıbektaş, Gümüşkent, 21.iv.1992, M. Kocian leg., 1 ♂ (JRUC); Konya, 1899, O. Leonhard leg., general coll., 1 ♀ (SDEI); same locality, without date, Bodemeyer leg., coll. Prof. Noesske, 2 ♀ (SMTD); Nevşehir-Göre, 21.iv.1992, M. Kocian leg., 1 ♂ (JRUC); Şereflikoçhisar (15 km South), 24.iv.1973, Heinz leg., 1 ♂ (SMNS); Taurus (Mts.): 1895, Holtz leg., 1 ♀, 1 spec. (ZMHB); without date, A. Kricheldorff leg., coll. Prof. Noesske, 1 ♀ (SMTD); without date, Klein leg., 1 ♂ (JRUC); without date, Klein leg., coll. V. Zoufal, 1 ♂ (MZMB); without date and collector’s name, 5 ♂, 2 ♀ (NMPC); Bulghar Maaden [Bolkar Mountains], Bodemeyer leg., 1 ♂ (ZMUC); Pozantı, 1.v.1969, Klapperich leg., 1 ♀ (SMNS); Yozgat prov., Sorgun (5 km East), vii.1974, Pretzmann &amp; Kasy leg., 1 ♀ (NHMW); <bold>Marmara Reg.:</bold> Adapazarı, iv.-v. (without year), Muche leg., coll. W. H. Muche, 1 ♀ (SMTD); Bandırma, 1973, Heinz leg., 1 ♂ (SMNS); Bursa, 1870, Pavel leg., 2 ♀ (HNHM); same locality (25 km East), 600 m, 9.iv.1986, Krätschmer leg., 1 ♂ (SMNS); Gölpazari, Beşevler, 450 m, 28.-30.v.1996, I. Smatana leg., 1 ♂ (JRUC); <bold>Mediterranean Reg.:</bold> Adana prov.: Tumlu, Kalesi castle, rocky stepe on limestone [<named-content xmlns:xlink="http://www.w3.org/1999/xlink" content-type="dwc:verbatimCoordinates" xlink:type="simple">37°09'00"N, 35°42'25"E</named-content>], 44 m, P. Kment leg., 1 ♂, 1 ♀ (NMPC); Yılankale, rocks opposite to Yilankale castle [<named-content xmlns:xlink="http://www.w3.org/1999/xlink" content-type="dwc:verbatimCoordinates" xlink:type="simple">37°0'52"N, 35°44'52"E</named-content>], 78 m, shrubs+herbs, P. Kment leg., 1 ♀ (NMPC); Adana, 1905, without collector’s name, 1 ♂ (JRUC); same locality, 1937, without collector’s name, ex coll. G. Paganetti Hummler, coll. P.v.d. Wiel, 1 ♂, 1 ♀ (ZMAN); same locality, without date, H. Holle leg., 1 ♀ (ZMHB); same locality, without date, Kouřil leg., 1 ♂, 2 ♀ (NMPC); same locality, without date, Štěrba leg., 5 ♂, 2 ♀ (NMPC); same locality, without date and collector’s name, 2 ♀ (NMPC); same locality, Çukurova University, 10.x.2006, N. Jansson leg., 1 ♂, 1 ♀ (NJAC); same locality, Yumurtalık, 25.v.1993, P. Průdek leg., 1 ♂ (JRUC); Adana-Bakali, 19.vi.1980, F. Ozqur leg., 1 ♂, 1 ♀ (SMNS); same locality, 31.v.1986, F. Ozqur leg., 1 ♀ (SMNS); Alma Dağ (Mt.), without date, Bodemeyer leg., coll. Prof. Noesske, 1 ♂, 2 ♀ (SMTD); Altinözü, 22.iv.1992, Kapler leg., 1 ♂ (JRUC); Antalya, Konyaalti city park, 10.iv.2012, Jan Vitner leg., 3 ♂, 1 ♀ (JRUC); Belen Pass (Belen Geçidi), 9.iv.1992, Z. Švec leg., 1 ♀ (JRUC); Çamlıyayla, 1300 m, 1.vii.1998, G. Sama leg., 1 ♂ (SMNS); Ceyhan, vi.1937, Vasvari leg., 1 ♀ (HNHM); same locality, without date, Vasvari leg., 1 ♀ (HNHM); Gelemen (Noeth Samsun), 4.v.1959, K. M. Guichard leg., 1 ♂ (BMNH); İskenderun (Alexandrette), without date, A. Kricheldorff leg., coll. R. Formánek, 1 ♀ (MZMB); Isparta prov., Eğirdir-çadır, 7.v.1975, Besuchet &amp; Löbl leg., 1 ♀ (MHNG); Issus, 100 m, 18.iv.1973, Heinz leg., 1 ♀ (SMNS); Kargıcak, 200 m, 11.iv.1981, Heinz leg., 1 ♀ (SMNS); Mersin, <!--PageBreak-->1906, Ariamia leg., 1 ♂ (ZMHB); same locality, 1906, without collector’s name, 1 ♀ (ZMHB); same locality, without date, A. Kricheldorff leg., coll. J. Fodor, 1 ♀ (HNHM); Namrun, v.1967, I. Dr. Schurmann leg., 1 ♂, 1 ♀ (SMNS), same locality, without date, Petrovitz-Ressl leg., 1 ♂ (NHMW); Silifke, on plant, 5.iv.1972, Bremer leg., 1 ♂ (SMNS); Sülek, without date, Schutz leg., 1 ♂, 1 ♀ (NMPC); same locality, without date and collector’s name, 1 ♂ (NMPC); Yakacık (North Iskenderun), 23.iv.1984, Krätschmer leg., 1 ♀ (SMNS); Yayladağı, 600-900 m, 13.iv.1981, Heinz leg., 1 ♂ (SMNS); Yumurtalık, v.1986, H. Donner leg., 1 ♀ (ZMAN); <bold>Southeastern Anatolia Reg.:</bold> Bireçik, without date, Bodemeyer leg., 1 ♂ (ZMHB); Mardin, without date and collector’s name, coll. W. H. Muche, 1 ♂ (SMTD); <bold>Turkey without specific locality:</bold> without date and collector’s name, coll. Piesbergen, 1 ♀ (SMNS); without date, E. Witt leg., 1 ♀ (SMFD).</p></sec><sec sec-type="Ablattaria cribrata"><title><italic><tp:taxon-name><tp:taxon-name-part taxon-name-part-type="genus">Ablattaria</tp:taxon-name-part> <tp:taxon-name-part taxon-name-part-type="species">cribrata</tp:taxon-name-part></tp:taxon-name></italic></title><p><bold>Armenia:</bold> Armen Mt. [not located], without date, A. Weis leg., coll. A. Weis, 1 ♂ (SMNS); Khustup, 27.vi.1982, M. Danilevsky leg., 1 ♂ (ZMUM);</p><p><bold>Azerbaijan:</bold> <bold>Absheron, Baku Dist.:</bold> Absheron National Park, without date, Kryzhanovskiy leg., 2 ♂, 1 ♀ (ZMAS), Baku city, 14.v.2007, K. Orszulik leg., 2 ♀ (KORC); same locality, without date, Schonfeldt leg., 1 ♀ (SMFD); Zağulba Bağları, 24.v.1970, Kryzhanovskiy leg., 2 ♂ (ZMAS); same locality, 30.v.1970, Kryzhanovskiy leg., 1 ♂ (ZMAS); same locality, 31.v.1970, Kryzhanovskiy leg., 1 ♀ (ZMAS); <bold>Lankaran Reg.</bold>, Astara, 28.v.2007, K. Orszulik leg., 1 ♀ (KORC); <bold>Shirvan Reg.</bold>, Sündü, Şamaxı, vi.2007, K. Orszulik leg., 1 ♂ (KORC); <bold>Nagorno-Karabakh Rep.</bold>, Stepanakert, 28.viii.1984, Tupavkin leg., 1 ♀ (ZMUM);</p><p><bold>Georgia:</bold> Sioni (Livnetskiy Reg.), 14.vi.1974, Dzambazishich leg., 1 ♂ (ZMUM); Sioni (Planetsk. Reg.), 10.vi.1975, Mlokos’vic leg., 1 ♂ (ZMAS); <bold>Kakheti Reg.</bold>, Lagodekhi, 1896, Mlokos’vic leg., 1 ♂ (ZMAS); <bold>Samtskhe-Javakheti Reg.:</bold> Borjomi Dist., Borjomi-Kharagauli, dry slope, 2 km East Quabiskhevi, 29.vii.2006, D. Bartsch leg., 1 ♀ (SMNS); same locality, 17.vii.1896, without collector’s name, coll. G. Sivers, 1 ♂ (ZMAS);</p><p><bold>Iran:</bold> Arasbaran wildlife refuge, between Makidi and Mahmudabad, 2000-2300 m, 10.vi.[19]78, Martens and Pieper leg., 1 ♂ (SMNS); <bold>Ardabil prov.</bold>, Ardabil, ix.1999, H. Ghahari leg., 1 ♂ (JRUC); <bold>East Azerbaijan prov.:</bold> Arasbaran, ix.2001, without collector’s name, 1 ♀ (JRUC); same locality, viii.2003; without collector’s name, 1 ♀ (JRUC); Maragheh, xii.2004, N. Samin leg., 1 ♂ (JRUC); <bold>Fars prov.:</bold> Kazerun, vii.1998, H. Ostovan leg., 1 ♂ (JRUC); Piruz Apad, vi.2003, S. Hesami leg., 1 ♂ (JRUC); without specific locality, vi.2000, Kazeron leg., 1 ♂ (JRUC); <bold>Ghazvin prov.</bold>, Alamut to Qazvin, viii.2002, H. Ghahari leg., 1 ♀ (JRUC); <bold>Gilan prov.:</bold> Masule (55 km South-West Rasht), 15.-17.iv.1999, J. Rejsek leg., 3 ♂ (SMNS); Rasht, vi.-vii.1980, Saver leg., 1 ♂ (SMFD); Rudbar, 1.vi.2001, Orszulik leg., 1 ♂, 1 ♀ (JRUC); <bold>Golestan prov.:</bold> Gorgan (Astrabad), iv.-vi.1908, O. Leonhard leg., general coll., 2 <!--PageBreak-->♂, 1 ♀ (SDEI); same locality, iv.-vi.1908, O. Leonhard leg., coll. Prof. Noesske coll. 1947, 1 ♂ (SMTD); same locality, 15.iv.1958, Vinert leg., 1 ♂ (ZMAS); same locality, 15.iii.1904, Filinnovich leg., 1 ♂ (ZMAS); same locality, 16.vi.1905; Filinnovich leg., 1 ♀ (ZMAS); same locality, without date and collector’s name, coll. Prof. Noesske, 1 ♀ (SMTD); same locality, without date and collector’s name, 1 ♀ (ZMHB); Gonbad-e Qabus, ix.2003, Z. Karimian leg., 1 ♂ (JRUC); Golestan forest, vi.1998, H. Sakenin leg., 1 ♂ (JRUC); <bold>Hamadan prov.</bold>, Malayer, viii.2004, H. Ghahari leg., 1 ♂ (JRUC); <bold>Hormozgan prov.</bold>, xii.2005, Bandar-Abbas leg., 1 ♀ (JRUC); <bold>Kerman prov.:</bold> Jiroft, vii.2005, H. Ghahari leg., 1 ♀ (JRUC); Kerman, vi.2004, H. Ostovan leg., 1 ♂ (JRUC); <bold>Kurdistan prov.</bold>, vii.2001, Sanandaj leg., 1 ♂ (JRUC); <bold>Māzandarān prov.:</bold> Amol (35 km South) [<named-content xmlns:xlink="http://www.w3.org/1999/xlink" content-type="dwc:verbatimCoordinates" xlink:type="simple">36°22'01"N, 52°20'25"E</named-content>], 500 m, 3.v.1998, Gy. Fabian &amp; K. Szekely leg., 1 ♀ (HNHM); Māzandarān prov. or Gilan prov., 25.v.2001, Orszulik leg., 1 ♀ (JRUC); <bold>Razavi Khorasan prov.</bold>, Kashmar, viii.2003, H. Ghahari leg., 1 ♀ (JRUC); <bold>Sistan and Baluchestan prov.</bold>, vii.2004, H. Rakhshanii leg., 1 ♀ (JRUC); <bold>Tehran prov.</bold>, Shahreyar, ix.2003, H. Ghahari leg., 1 ♂ (JRUC); <bold>Not identified:</bold> Shachnisan shachrub [not located], 30.v.1942, E. Lavlovskiy leg., 1 ♂ (ZMAS);</p><p><bold>Russia:</bold> <bold>North Caucasian Federal Dist.</bold>, Chechnya, Gudermes, vi.1954, Ivanov leg., 2 ♂ (ZMAS); Dagestan, without date, A. Weis leg., 1 ♀ (SMFD); same locality, without date, B. Schwarzer leg., 1 ♂ (SMFD); same locality, without date, coll. Reitter, 1 ♂ (HNHM); Derbent, without date, Desbroch leg., 1 ♂ (ZSM); same locality, without date, E. Witt leg., 1 ♀ (SMFD); same locality, without date, Schonfeldt leg., 1 ♂ (SMFD); same locality, without date and collector’s name, coll. Letzner, general coll., 1 ♂ (SDEI); same locality, without date and collector’s name, 1 ♀ (ZMAS); same locality, without date and collector, 2 ♂, 1 ♀ (HNHM); Novyye Vikri, 25.v.1985, Abgurakhm leg., 1 ♂, 1 ♀ (ZMAS);</p><p><bold>Turkmenistan:</bold> Kopet Dag (Mts.), Kara-Kala, 29.iv.1970, L. Zimina leg., 1 ♂ (ZMUM);</p><p><bold>Not located:</bold> Eldar, El’arougikaz. u. (village), El. g., 21.iv.1910, Mlkosev leg., 1 ♀ (ZMAS).</p></sec><sec sec-type="Ablattaria laevigata"><title><italic><tp:taxon-name><tp:taxon-name-part taxon-name-part-type="genus">Ablattaria</tp:taxon-name-part> <tp:taxon-name-part taxon-name-part-type="species">laevigata</tp:taxon-name-part></tp:taxon-name></italic></title><p><bold>Albania:</bold> Vermosh, 1914, Penther leg., 1 ♂, 1 ♀ (NHMW); without detailed locality, without date and collector’s name, coll. Prof. F. Werner, 1 ♂, 1 ♀ (NHMW); without detailed locality, without date and collector’s name, 1 ♀ (SMFD);</p><p><bold>Armenia:</bold> Sevan, Covagyukh [Gegharkunik prov.], 1988, Strejček leg., mountain steppe, under stone, 1 ♂ (JRUC); Semyonovka (Diliyan), 4.vi.1989, S. Bečvář leg., 1 ♀ (JRUC);</p><p><bold>Austria:</bold> <bold>Burgenland:</bold> Bruckneudorf, without date, J. Obenberger leg., 1 ♀ (NMPC); Illmitz, v.1922, Baderle leg., 1 ♀ (NHMW); same locality, 22.v.1981, H. Schaeflein leg., coll. R. Schrepfer, 1 ♂ (SMNS); Jois, 30.vii.1955, without collector’s name, 1 ♂ (ZMHB); Lake Neusiedl (Neusiedler See), vi.1927, W. Prock leg., <!--PageBreak-->1 ♂ (NHMW); same locality, 1941, R. Zimmermann leg., coll. Herb. Schmidt, 1 ♂ (SMTD); same locality, 17.vii.1955, without collector’s name, 1 ♂ (ZMHB); same locality, 30.vi.1956, without collector’s name, 1 ♂ (ZMHB); same locality, 1962, Karl Kusdas leg., 1 ♀ (NHMW); same locality, 17.v.1965, Folwaczny leg., 1 ♀ (SMNS); same locality, 22.iv.1967, Baderle leg., 1 ♂ (NHMW); same locality, 20.iv.1976, Scheidl leg., 1 ♂ (NHMW); same locality, 26.v.1978, Probst leg., 1 ♀ (NHMW); Podersdorf am See, 1.v.1932, without collector’s name, 1 ♂ (NHMW); same locality, 19.-31.vii.1956, R. Papperitz leg., coll. R. Papperitz, 1 ♂ (SMNS); same locality, 1.v.1974, Kirschenhofer leg., 1 ♀ (NHMW); Rosalia, 19.vii.1960, Dr. Hermann Vogt leg., coll. Hessen Sammlung, 1 ♂ (SMFD); Zurndorf, without date, H. Franz leg., 1 ♀ (NHMW); <bold>Carinthia:</bold> Pischeldorf, without date, Moosbrugger leg., 1 ♀ (NHMW); Steinteld, without date and collector’s name, coll. R. Köstlin 1987, 1 ♀ (SMNS); same locality, without date and without collector’s name, 1 ♀ (NHMW); without locality without date and collector’s name, 1 ♀ (ZMHB); <bold>Lower Austria:</bold> Achau, without collector’s name, 3.vii.1926, 1 ♂ (NHMW); Amstetten, without date, Moosbrugger leg., 1 ♂ (NHMW); Anninger (Mt.), 16.vi.1997, 1 ♀ (NHMW); Bad Vöslau, Danube, without date and collector’s name, 2 ♀ (NHMW); same locality, without date and collector’s name, 1 ♂ (NHMW); Wien-Umgebung [env.]; without date, Th. V. Wänka leg., 2 ♀ (NHMW); same locality, without date and collector’s name, coll. W. H. Muche, 1 ♂ (SMTD); same locality, without date and collector’s name, coll. V. Zoufal, 1 ♀ (MZMB); same locality, without date and collector’s name, ex coll. Winkler, 1 ♂ (MHNG); Bisamberg, without date, Dr. Minarz leg., 1♂ (NHMW); same locality, 1925, Zigeuner leg., ex coll. Winkler, 1 ♀ (MHNG); same locality, 14.v.1950, Dr. H. Lechner leg., 1 ♀ (NHMW); Ellender Wald, v.1928, Zigeuner leg., ex coll. Winkler, 1 ♂ (MHNG); Felixdorf, 21.v.1974, Ulbrich leg., 1 ♂ (SMNS); Gramatneusiedl, without date, Baderle leg., 1 ♂ (NHMW); same locality, without date, Pachole leg., 1 ♀ (NHMW); Guntramsdorf, 1989, without collector’s name, 1 ♀ (NHMW), same locality, 10.iv.1989, without collector’s name, sand pit (Sandgrube), 1 ♂, 1 ♀ (NHMW); Hadersdorf am Kamp, without date and collector’s name, 1 ♀ (NMPC); Hainburg an der Donau, without date, Mader leg., 1 ♂ (NHMW); Herzogenburg, Nied (river), without date and collector’s name, 3 ♂, 4 ♀ (NHMW); Hohe Wond, without date and collector’s name, coll. Wingelmüller, 1 ♀ (NHMW); Kamptal (wine area), Dr. Minarz leg., coll. Dr. Minarz, 1 ♂, 1 ♀ (NHMW); Kampiche, 1.vii.1969, Wechelg leg., 1 ♀ (NHMW); Krems an der Donau, 11.vi.1924, I. Bachinger leg., 1 ♂ (NHMW); same locality, without date, I. Bachinger leg., 1 ♀ (NHMW); Kampichel, vii.[19]69, Wechelg leg., 1 ♀ (NHMW); Langenzersdorf, v.1965, without collector’s name, 1 ♀ (NHMW); Leithagebirge, without date, Mader leg., 1 ♀ (ZMHB); same locality, without date and collector’s name, coll. Kaufmann, 1 ♂, 1 ♀ (NHMW); Marchfeld, without date and collector’s name, 1 ♀ (SMNS); Melk, viii.1917, without collector’s name, 1 ♂ (NHMW); Mödling, Dr. H. Lechner leg., 1 ♂ (NHMW); Neu’enkbach [not located], 19.v.1924, Ajtai Kovach leg., 1 ♂ (HNHM); Fischa (river), without date and collector’s name, 1 ♀ (NHMW); Oberweiden (Weiden an der March), without date, Hammer leg., 1 ♂ (NHMW); Perchtoldsdorf, Czerny leg., 1 ♀ <!--PageBreak-->(NMPC); Retzbach, 4.viii.[19]32, Hedicke leg., coll. P.v.d. Wiel, 1 ♂ (ZMAN); Sankt Pölten, without date, Dr. H. Lechner leg., 1 ♂ (NHMW); Stiefern, without date, Dr. Minarz leg., coll. Dr. Minarz, 1 ♂ (NHMW); Traiskirchen, 1 ♂ (NHMW); Wachau, Dürnstein village, without date, I. Bachinger leg., 1 ♂ (NHMW); Wachau, without date, J. Moosbrugger leg., 1 ♀ (NHMW); Weidling (Klosterneuburg), without date, Walter leg., 2 ♂, 2 ♀ (NHMW); Weyersdorf near Dunkelsteinerwald, without date and collector’s name, 1 ♂ (NHMW); <bold>Salzburg:</bold> Pinzgau west, Habachtal (valley), 15.vii.1982, R. Belert leg., 1 ♂ (SMNS); <bold>Styria:</bold> Kulm am Zirbitz, without date and collector’s name, 1 ♂ (ZMHB); Graz, 5.v.1925, coll. Praxmarer, 1 ♀ (NHMW); Lannach, V. Konschegg leg., coll. Konschegg, 1 ♂, 1 ♀ (NHMW); Marburg, without date and collector’s name, coll. Konschegg, 1 ♂ (NHMW); Neudorf bei Passail, without date and collector’s name, coll. Konschegg, 1 ♂ (NHMW); Purgstall, 14.vi.1973, Ressl leg., pitfall trap, 1 ♂ (NHMW); Stainztal, without date and collector’s name, coll. Konschegg, 1 ♂ (NHMW); <bold>Vienna:</bold> viii.1933, Prock leg., 1 ♀ (NHMW), same locality, 1937, without collector’s name, coll. G. Paganetti Hummler, 1 ♂, 1 ♀ (ZMAN); same locality, without collector’s name, viii.[19]62, coll. Schneider-Kelch., general coll., 1 ♀ (SDEI); same locality, without collector’s name, same locality, 16.viii.1988, without collector’s name, 1 ♀ (NHMW); same locality, without date, Carl Mandl leg., 1 ♀ (NMPC); same locality, without date, G. Reineck leg., coll. Bosch, 1 ♂ (SMFD); same locality, without date, Kelfer leg., 1 ♀ (NMPC); same locality, without date, Klees leg., 1 ♂ (ZSM); same locality, without date, Kracik leg., 1 ♂ (NMPC); same locality, without date, O. Leonhard leg., general coll., 1 ♂ (SDEI); same locality, without date, coll. Reitter, 1 ♂ (NMPC); same locality, without date, Schlereth leg., 2 ♂, 1 ♀ (NHMW); same locality, without date, Türkensch leg., coll. Wingelmüller, 1 ♂ (NHMW); same locality, without date, Walter leg., 1 ♀ (NHMW); same locality, without date and collector’s name, coll. Prof. Noesske, on bird, 1 ♂ (SMTD); same locality, without date and collector’s name, ex coll. Winkler, 1 ♀ (MHNG); same locality, without date and collector’s name, coll. Bachofen, ex coll. Winkler, 1 ♂ (MHNG); same locality, without date and collector’s name, coll. Helter, 1 ♂ (SMTD); same locality, without date and collector’s name, 2 ♂ (ZMHB); Dornbach, without date and collector’s name, coll. Kaufmann, 1 ♀ (NHMW); same locality, without date and collector’s name, 1 ♀ (NHMW); Gartenhotel Altmannsdorf, 12.vii.1958, Scheidl leg., 1 ♂ (NHMW); Kahlerberg (Mt.), 12.v.1926, without collector’s name, 1 ♂ (NHMW); Kuchelau harbour, without date and collector’s name, coll. Muhr, 1 ♀ (NHMW); Oberlaa, v.1974, 1 ♀ (NHMW); Prater (public park), without date, Carl Mandl leg., 1 ♂ (NMPC); Stammersdorf, v.1965, 2 ♂, 1 ♀ (NHMW); same locality, without date, Dr. H. Lechner leg., 1 ♂ (NHMW); same locality, without date, Mader leg., 1 ♀ (NHMW); same locality, without date, Käufel leg., 1 ♂, 1 ♀ (NHMW); Wienerwald highlands, without date, K. Klein leg., 1 ♂ (NMPC); same locality, without date and collector’s name, 1 ♂ (ZMHB), same locality, Peilstein, without date and collector’s name, 2 ♂, 2 ♀ (NHMW); <bold>Vorarlberg</bold>, Feidkirch, without date, Moosbrugger leg., 1 ♀ (NHMW); <bold>Austria without specific locality:</bold> without date and collector’s name, coll. Heller, 1 ♂, 1 ♀ (SMTD); without date and collector’s name, coll. Milch, 1 ♀ <!--PageBreak-->(NHMW); without date and collector’s name, coll. Wustnei, 1 ♂ (ZMUC); North Austria, without date and collector’s name, ex coll. Grabowski, 1 ♂ (HNHM);</p><p><bold>Belgium:</bold> Huy, 1906, without collector’s name, coll. Pfaft, 1 ♀ (SMFD); Namur, without date, Muche leg., 1 ♂ (SMTD); without locality, 1906, without collector’s name, coll. Pfaft, 1 ♂ (SMFD); Von Halfern Park (South-West Aachen), v.1876, coll. Rhine, 1 ♀ (ZMHB);</p><p><bold>Bosnia and Herzegovina:</bold> <bold>Federation of Bosnia and Herzegovina:</bold> Bosansko-Grahovo, 800 m, vii.1998, Krätschmer leg., 1 ♂ (SMNS); Breza, without date, Hlisnikowski leg., 1 ♀ (NMPC); Čelić, without date, Zoufal leg., 1 ♀ (NMPC); Klekovača (Mt.), 1892, Beck leg., 1 ♂, 1 ♀ (NHMW); Makljen-Pass, 7.v.1902, O. Leonhard leg., general coll., 1 ♀ (SDEI); Majevica (Mt.), without date and collector’s name, 1 ♀ (NHMW); same locality, without date and collector’s name, 1 ♂, 1 ♀ (NHMW); Mostar, without date, Brydl leg., 1 ♂ (NMPC); same locality, without date, Jak. Schmülzer, V.H. Konschegg leg., coll. Konschegg, 1 ♀ (NHMW); same locality, without date, Scheibel leg., coll. Pinker, 1 ♂ (NHMW); same locality, without date, Stepanek leg., 1 ♂ (NMPC); same locality, without date, Zoufal leg., 1 ♂ (NMPC); same locality, without date and collector’s name, coll. V. Zoufal, 1 ♂ (MZMB); Petrovac, without date, Schmidl leg., 1 ♀ (NHMW); Popovo polje [Popovo field] valley, Kotezi, 25.-26.v.1991, V. Zieris leg., 1 ♀ (JRUC); Sarajevo, without date and collector’s name, coll. Winglemüller, 1 ♂, 1 ♀ (NHMW); same locality, without date and collector’s name, 3 ♂, 1 ♀ (NMPC); Treskavica (Mt.), without date and collector’s name, coll. W. H. Muche, 1 ♂ (SMTD); Zavidovići, 11.v.1907, Kendi leg., 1 ♀ (HNHM); same locality, vi.1907, Kendi leg., 1 ♂ (HNHM); Zenica (Zennrico), without date, A. Schatzmayr leg., coll. O. Leonhard, 1 ♀ (SDEI); <bold>Republika Srpska:</bold> Bileća, without date, Grabowski leg., 1 ♀ (HNHM); Bjelašnica (Mt.), 17.vii.1988, Beck leg., 1 ♂ (NHMW); same locality, 17.vii.1988, without collector’s name, 1 ♀ (NHMW); same locality, 2000 m, vi.1984, Krätschmer leg., 1 ♂ (SMNS); same locality, without date, Diener leg., coll. J. Fodor, 1 ♀ (HNHM); same locality, without date, J. Fodor leg., 1 ♂ (HNHM); same locality, without date, O. Leonhard leg., general coll., 4 ♂, 4 ♀ (SDEI); same locality, without date, Zeithammer leg., 1 ♀ (NHMW); same locality, without date and collector’s name, 1 ♂ (NHMW); same locality, without date, O. Leonhard leg., coll. Prof. Noesske, 1 ♂ (SMTD); Trebinje, 12.vi.1931, Dr. J. Fodor leg., coll. M. Nattan, 1 ♂, 2 ♀ (HNHM); same locality, without date, Vašíček leg., coll. K. Mazura, 1 ♀ (MZMB); same locality, without date and collector’s name, coll. Burghauser, Mahler, Waka, Fleischer, Absolon, 1 ♂ (MZMB); same locality, without date and collector’s name, coll. M. Nattan, 1 ♀ (HNHM); same locality, without date and collector’s name, coll. Reitter, 1 ♂ (HNHM); Višegrad, without date, Zoufal leg., 1 ♀ (NMPC); Volujak (Mt.), 1902, O. Leonhard leg., general coll., 5 ♂, 1 ♀ (SDEI); same locality, without date, O. Leonhard leg., coll. Prof. Noesske, 1 ♂, 1 ♀ (SMTD); same locality, without date and collector’s name, coll. W. H. Muche, 1 ♀ (SMTD); same locality, without date and collector’s name, 1 ♀ (SMTD); Zelengora, 1400 m, v.1977, D. Bare, Krätschmer leg., 1 ♀ (SMNS); <bold>Bosnia without specific locality:</bold> without date, Derodt leg., 1 ♀ (NMPC); without date and collector’s name, 1 ♂ <!--PageBreak-->(NMPC); without date and collector’s name, 1 ♀ (HNHM); Dalmatia, without date and collector’s name, 1 ♂ (ZMHB); Bgman [not located], without date, O. Leonhard leg., general coll., 1 ♂ (SDEI); Ksicna [not located], without date, O. Leonhard leg., general coll., 1 ♀ (SDEI); <bold>Hercegovina without specific locality:</bold> 1993, Hawelka leg., 1 ♂, 2 ♀ (NHMW); without date, Reitter leg., coll. R. Formanek, 1 ♂ (MZMB); Domanovič [probably Domanovići], 22.-24.vii.1930, O. Holik leg., 1 ♂ (SMTD);</p><p><bold>Bulgaria:</bold> <bold>Blagoevgrad prov.:</bold> Alí Botúsh or Alibotush (Mt.), 20.vii.1936, E. Csiki leg., 1 ♀ (HNHM); same locality, without date, Hlisnikowski leg., 1 ♂ (NMPC); same locality, without date, Mařan &amp; Táborský leg., 1 ♂ (NMPC); Petrich, without date, Pfeffer leg., 1 ♂ (NMPC); <bold>Burgas prov.:</bold> Kiten, 10.vii.1973, E. Kismarja leg., 1 ♀ (HNHM); same locality, without date, J. Mička leg., 1 ♂ (JRUC); Lozenets, 19.vii.1971, J. Boháč leg., 1 ♂ (JRUC); same locality, 29.vi.1997, M. Šárovec leg., 1 ♂ (JRUC); Nesebar, 12.vi.1962, K. Ermisch leg., 1 ♀ (ZMHB); same locality, 4.vi.1964, K. Ermisch leg., 1 ♀ (ZMHB); same locality, 7.vi.1964, K. Pospíšil leg., 1 ♂ (MZMB); same locality, 9.vi.1964, K. Pospíšil leg., 1 ♀ (MZMB); same locality, 20.vi.-6.vii.1965, K. Ermisch leg., 1 ♂ (ZMHB); same locality, 3.vi.1967, K. Ermisch leg., 1 ♂ (ZMHB); same locality, 10.vi.1967, K. Ermisch leg., 1 ♀ (ZMHB); Nesebar (on the Black Sea coast), below the mill, 18., 25.v.1975, H. Schindler leg., 2 ♂ (SMNS); Pomorie, 3.-5.vi.1982, H. Wendet leg., 1 ♂ (ZMHB); Pomoje dintouni, 26.iv.1973, F. Battoni leg., 1 ♀ (MHNG); Primorsko, 20.ix.1975, P. Pecina leg., 1 ♀ (JRUC); Sozopol, viii.1965, Josef Král leg., 1 ♂, 1 ♀ (JRUC); same locality, 1971, J. Král leg., 1 ♀ (JRUC); same locality, without date, J. Jelínek leg., 2 ♀ (NMPC); same locality, without date, Hlisnikowski leg., 1 ♀ (NMPC); Slančev Brjag, 25.viii.1976, K. Pospíšil leg., tons of rubble, 1 ♀ (MZMB); same locality, without date, Dr. A. Svozil leg., 1 ♂ (SMNS); <bold>Dobrich prov.</bold>, Kamen Brjag, 11.vii.1984, J. Růžička leg., 1 ♀ (JRUC); <bold>Gabrovo prov.</bold>, Tryavna, v.-vi.1912, M. Hilf leg., coll. O. Leonhard, 1 ♀ (SDEI); <bold>Pazardzhik prov.</bold>, Isperihovo village, 17.v.2009, V. Zieris leg., 1 ♀ (JRUC); <bold>Plovdiv prov.</bold>, Asenovgrad, without date, Balog leg., 1 ♂ (HNHM); <bold>Varna prov.:</bold> 22.vii.1936, without collector, 1 ♂ (NHMW); same locality, 1994, Peez leg., 2 ♂, 2 ♀ (NHMW); same locality, without date and collector’s name, 1 ♀ (NHMW); Galata beach, without date, J. Balogh leg., 1 ♂ (HNHM); Golden Sands, 3.ix.1965, P. Sedina leg., in dry grass at noon, 1 ♀ (JRUC); Varna beach, without date, Balogh leg., 1 ♀ (HNHM); <bold>Shumen prov.</bold>, Mandra, Fuss leg., 1 ♂, 1 ♀ (NMPC); <bold>Sofia:</bold> v.1902, without collector’s name, 1 ♀ (ZMHB); Lyulin (residential complex in Sofia), without date, Hanuš leg., 1 ♂ (NMPC); <bold>Stara Zagora prov.</bold>, Kazanlak, 11.-12.ix.1977, Hieke &amp; Ublig leg., 1 ♀ (ZMHB); <bold>Veliko Tarnovo prov.</bold>, Veliko Tarnovo, 18.vii.1965, Palle Jorum leg., 1 ♀ (ZMUC); <bold>Southern Bulgaria:</bold> Rhodope (Mts.), Bachkovo Monastery, 15.iii.1977, D. W. Wrase leg., 1 ♂ (ZMHB); Zvezdec village near Strandzha (Mts.), without date, I. Smatana leg., 1 ♂, 2 ♀ (JRUC); <bold>Bulgaria without a specific locality:</bold> Madaia [not located], 1928, Biro leg., 1 ♂ (HNHM); vii.1975, without collector’s name, 1 ♂ (ZMHB); iv.1989, S. Bečvář leg., 3 ♂, 2 ♀ (JRUC); without date and without collector’s name, 1 ♂ (JRUC); without date and collector’s name, 2 ♂ <!--PageBreak-->(NMPC); Dabovec env., Arda challet [not located], without date, steppe, Hůrka leg., 1 ♂ (NMPC);</p><p><bold>Croatia:</bold> <bold>Dalmatia:</bold> “Dalmatia”, without date, Al. Smolka leg., 1 ♀ (NMPC); same locality, without date, J. Vaca leg., 1 ♂ (NMPC); same locality, without date, Kust leg., 1 ♂ (SDEI); same locality, without date, Všetečka leg., 2 ♂ (NMPC); same locality, without date and collector’s name, coll. Fry, 1 ♂, 1 ♀ (BMNH); same locality, without date and collector’s name, coll. Fry, 1 ♀ (BMNH); same locality, without date and collector’s name, coll. K. Hanel, 1 ♂ (SMTD); same locality, without date and collector’s name, coll. Pinker, 1 ♀ (NHMW); same locality, without date and collector’s name, 2 ♀ (MHNG); same locality, without date and collector’s name, 1 ♂, 2 ♀ (NMPC); same locality, without date and collector’s name, 1 ♂ (ZMUC); Brač island, without date, Ad. Hoffmann leg., coll. Prof. Noesske, 1 ♂ (SMTD); Kaštela, without date and collector’s name, 1 ♂ (NHMW); Zennrico [not located], without date, A. Schatzmayr leg., coll. O. Leonhard, 1 ♀ (SDEI); <bold>Dubrovnik-Neretva County:</bold> Dubrovnik (South Dalmatia), 3.v.1981, M. Boneß leg., 1 ♂ (SMNS); same locality, without date and collector’s name, 1 ♀ (NMPC); Opuzen, 29.iv.1975, G. J. Slob leg., 1 ♂, 1 ♀ (ZMAN); Trpanj, without date, Fleischer leg., 1 ♀ (NMPC); Korčula island, v.1902, Gabriel leg., coll. Bosch, 1 ♀ (SMFD); Metković, without date, Fleischer leg., 1 ♂ (NMPC); Hvar island: without date, Kouřil leg., 1 ♂ (NMPC); without date, Hirst leg., 2 ♀ (NMPC); Starigrad, Verbosca (settlement), 13.iv.1929, P. Shulze leg., 1 spec. (ZMHB); Sućuraj, without date and collector’s name, 2 ♀ (NHMW); Zadar, without date, Bocagnazzo leg., 1 ♀ (NMPC); same locality, without date and collector’s name, coll. E. Grundmann, 1 ♀ (NHMW); <bold>Istria County:</bold> without date, without date and collector’s name, coll. Reitter, 1 ♂ (JRUC); same locality, without date and collector’s name, coll. W. H. Muche, 1 ♀ (SMTD); same locality, without date and collector’s name, coll. Reitter, 1 ♀ (HNHM); same locality, without date and collector’s name, 1 ♂ (SMTD); Fuskulin (10 km South Prec), 22.vi.2003, O. Merkl leg., swept and singled, 1 ♂ (HNHM); Isola, 23.vii.1969, S. Horvatovich leg., 1 ♂ (HNHM); Poreč, 29.vi.1920, Devring leg., coll. D. Liebegott, 1 ♀ (SMFD); Pula, 20.viii.1981, T. Klement leg., 1 ♂, 1 ♀ (JRUC); same locality, 21.vii.1982, T. Klement leg., 1 ♀ (JRUC); same locality, 11.xi.1877, Krauss leg., 1 ♀ (NHMW); same locality, without date, Heyrovský leg., 1 ♀ (NMPC); same locality, without date, Kouřil leg., 1 ♀ (NMPC); same locality, without date, Lichtenckert leg., 1 ♂ (HNHM); same locality, without date, Schlettau leg., 1 spec. (NHMW); same locality, without date, Schuster leg., 1 ♀ (NMPC), same locality, without date and collector’s name, 1 ♂ (JRUC); same locality, without date and collector’s name, coll. Kaufmann, 2 ♂, 1 ♀ (NHMW); same locality, without date and collector’s name, 2 ♀ (NHMW); same locality, without date and collector’s name, 2 ♂, 1 ♀ (NMPC); Noriaem [not located], without date and collector’s name, 1 ♀ (NHMW); Rovinj, 4.vi.1960, M. A. Ertel leg., 1 ♀ (SMNS); Vodnjan (Dignano), without date and collector’s name, 1 ♀ (JRUC); <bold>Karlovac County</bold>, Karlovac, without date, Victor Stiller leg., coll. Stiller, 1 ♀ (HNHM); <bold>Lika-Senj County:</bold> Otočac, without date, Jan Obenberger leg., 2 ♀ (NMPC); Senj, 30.vi.1905, Biro leg., 1 ♂ (HNHM); <bold>Lika-Senj County/ Zadar <!--PageBreak-->County</bold>, Pag island, without date and collector’s name, 1 ♂ (NMPC); <bold>Primorje-Gorski Kotar County:</bold> Bakar (Buccari), 16.v.1911, without collector’s name, coll. Schaltz, 1 ♂ (ZMUC); Crikvenica, without date and collector’s name, coll. Mihók, 1 ♂ (HNHM); Fužine, without date and collector’s name, coll. Mihók, 1 ♂ (HNHM); Fužine, coastland, 1906, M. Hilf leg., coll. O. Leonhard, general coll., 1 ♂ (SDEI); Krk island, without date and collector’s name, 3 ♀ (NHMW); same locality, 1977, Mader leg., 1 ♀ (ZMHB); Krk city, viii.1968, without collector’s name, coll. J. Dezort, 1 ♂ (MZMB); Krk city (surrounding area), 20.ix.2007, Erwin Holzer leg., 1 ♀ (EHOC); Mali Lošinj (Lussinpiccolo), without date, Majersky leg., 1 ♀ (NHMW); Novi Vinodolski, without date and collector’s name, coll. Mihók, 1 ♂ (HNHM); Punat, viii.1968, without collector’s name, coll. I. Grulich, 2 ♂ (MZMB); Rijeka (or Fiume), without date, Victor Stiller leg., coll. Stiller, 1 ♀ (HNHM); same locality, without date and collector’s name, 1 ♂ (NMPC); Rab island, without date, Fleischer leg., 1 ♂ (NMPC); <bold>Split-Dalmatia County:</bold> Dugopolje, 1.-3.v.2009, L. &amp; V. Zieris leg., 1 ♂ (JRUC); Kaštel Sućurac, without date, Novak, Kouřil leg., 1 ♂ (NMPC); Klis Fortress near Split, 1.iv.1973, R. Grimm leg., 1 ♂ (SMNS); Omiš (Almissa), without date, Horvath leg., 1 ♂ (HNHM); Salona near Solin, without date, Hoffmann leg., 1 ♂ (NMPC); Sinj, without date, Klimesch leg., 1 ♀ (SMNS); Split (Spalato), iv.[19]28, D. Heberdey leg., coll. Praxmarer, 1 ♂ (NHMW); same locality, 6.v.1938, Dr. Feige leg., 1 ♀ (ZMHB); same locality, 22.v.1975, G. J. Slob leg., 1 ♀ (ZMAN); same locality, without date, Karaman leg., coll. Hauser, 4 ♂ (NHMW); Grenzgebiet, Kralu [not located], 1886, Gerlach leg., 1 ♀ (ZMHB); Vis island (Lissa), 1890, Steind leg., 1 ♀ (NHMW); <bold>Velebit mountaine range</bold>, 1500 m, vi.1967, without collector’s name, coll. Stegmann, 1 ♂ (SMNS); same locality, vi.1968, W. Back leg., 1 ♂, 1 ♀ (NHMW); <bold>Zagreb (historic name Agram)</bold>, without date, O. Leonhard leg., general coll., 1 ♂ (SDEI);</p><p><bold>Czech Republic:</bold> <bold>Moravian-Silesian Reg.</bold>, Herčivald or Herzogwald [locality no longer exists], 1900, without collector’s name, coll. K. Mazura, 2 ♀ (MZMB); <bold>Olomouc Reg.:</bold> Prostějov, without date, Kouřil leg., 1 ♂ (NMPC); Weisskirchen [Hranice na Moravě], without date and collector’s name, 1 ♀ (NHMW); <bold>South Bohemian Reg.:</bold> Strakonice, without date, Šípek leg., 1 ♂ (NMPC); <bold>South Moravian Reg.:</bold> Adamov, without date, J. Fleischer leg., 1 ♂ (NMPC); Brno, 8.v.1921, without collector’s name, 1 ♂ (MZMB); same locality, v.1942, Rouscher leg., 1 ♂ (MZMB); same locality, without date, J. Fiala leg., 1 ♀ (MZMB); same locality, without date, Kafka leg., 1 ♀ (JRUC); same locality, without date, Fleischer leg., 2 ♀ (NMPC); same locality, without date and collector’s name, 1 ♂ (NMPC); Brno-Ivanovice, without date and collector’s name, 1 ♂ (NMPC); same locality, without date, Kouřil leg., 1 ♀ (NMPC); Brno-Řečkovice, without date, Formánek leg., coll. R. Formánek, 3 ♀ (MZMB); Bučovice, without date and collector’s name, 1 ♂ (NHMW); Čejč village (in Hodonín Dist.), v.1943, Rouscher leg., 1 ♀ (MZMB); same locality, without date, J. Bechyně leg., 1 ♀ (JRUC); same locality, without date, V. Zavadil leg., 2 ♀ (NMPC); same locality, without date, O. Kodym leg., 1 ♂ and 3 ♀ (NMPC); same locality, without date, Pfeffer leg., 2 ♂ (NMPC); Hodonín, without date, J. Baumert <!--PageBreak-->leg., 2 ♀ (NMPC); same locality, without date, Hlisnikovský leg., 1 ♂ (NMPC); same locality, without date and collector’s name, 1 ♂, 1 ♀ (NMPC); Hustopeče, without date, J. Fleischer leg., 2 ♀ (NMPC); Ivančice, without date and collector’s name, coll. Fleischer, 1 ♂ (NMPC); Mutěnice, 13.viii.1963, J. Bechyně leg., 1 ♀ (JRUC); same locality, without date, J. Bechyně leg., 1 ♂ (JRUC); Pálava, without date, J. Fleischer leg., 1 ♂ (NMPC); Sokolnice, without date, J. Fiala leg., coll. J. Fiala, 1 ♀ (MZMB); Stará hora, Novosedly, without date, A. Fleischer leg., 1 ♂ (NMPC); same locality, without date and collector’s name, 1 ♂, 1 ♀ (NMPC); Tábor, without date and collector’s name, coll. Burghauser, Mahler, Waka, Fleischer, Absolon, 1 ♀ (MZMB); Uherčice, 1941, without collector’s name, coll. J. Matoušek, 1 ♀ (MZMB); Znojmo, 1935, without collector’s name, coll. J. Matoušek, 1 ♂ (MZMB); Židlochovice, 19.viii.1914, coll. J. Dezort, 1 ♂ (MZMB); <bold>Vysočina Reg.</bold>, Červená Řečice, without date, Stiburek leg., 1 ♂ (NMPC); <bold>Zlín Reg.:</bold> Bílovice, without date, M. Chvojka leg., 1 ♂ (NMPC); Chvalčov village (in Kroměříž Dist.), 2.vii. [year not provided], L. Cap leg., 1 ♂ (SMNS); Koryčany, without date, O. Kodym leg., 1 ♂ (NMPC); Luhačovice, without date and collector’s name, 1 ♂, 1 ♀ (NMPC); Uherský Brod, vii.1927, W. Prock leg., 1 ♀ (NHMW); same locality, without date, W. Prock leg., 1 ♂ (NHMW);</p><p><bold>France:</bold> <bold>Alsace Reg.:</bold> Souffelweyersheim, vi.[19]53, Stras Bou leg., 1 ♀ (MHNG); Teghllo [not located], without date, coll. Heyden, 1 ♂ (ZSM); without specific locality, without date and collector’s name, coll. W. H. Muche, 1 ♂ (SMTD); <bold>Aquitaine Reg.:</bold> Bordeaux, iv.1943, F. Ermisch leg., 1 ♂, 1 ♀ (ZMHB); same locality, v.1943, F. Ermisch leg., 1 ♂ (ZMHB); Col du Soulor mountain pass, 1892, D. Nodis leg., coll. Bertin, 1 ♀ (MHNG); same locality, without date, D. Nodis leg., 1 ♀ (MHNG); Hendaye, viii.1889, P. de Borre leg., 1 ♀ (MHNG); Léon, without date and collector’s name, coll. W. H. Muche, 1 ♂ (SMTD); <bold>Auvergne Reg.:</bold> Saint-Ferréol-d’Auroure, without date and collector, coll. Achard, 1 ♂ (NMPC); <bold>Basse-Normandie Reg.:</bold> Trouville-sur-Mer, without date and collector’s name, coll. Kraatz, general coll., 1 ♂ (SDEI); <bold>Bigorre Reg.:</bold> Callian, without date, coll. Sharp, 2 ♂ (BMNH); <bold>Brittany Reg.:</bold> Morbihan Dep., without date, Pora Louss leg., 1 ♀ (MHNG); Noirmoutier island, iv.1961, Dr. Breuning leg., ex coll. Breuning, 1 ♂, 1 ♀ (SMTD); same locality, without date and collector’s name, ex coll. Breuning, 18 ♂, 6 ♀ (SMTD); Saint-Gilles-les-Bois, 27.iii.1978, Kiener leg., coll. S. Kiener, 1 ♂ (MHNG); <bold>Centre Reg.:</bold> Amboise, 28.v.1925, without collector’s name, coll. Rosenberg, 1 ♀ (ZMUC); Brezolles, without date, Achard leg., 2 ♀ (NMPC); Cher Dep., Avord, 18.vi.1941, Folwaczny leg., 1 ♀ (SMNS); Tours, without date, D. Ludy leg., 1 ♀ (HNHM); <bold>Champagne-Ardenne Reg.:</bold> Langres plateau, without date and collector’s name, 1 ♀ (NMPC); Preifs [not located], without date and collector’s name, coll. W. H. Muche, 5 ♂, 3 ♀ (SMTD); Prosnes, Martin Heyne, without date, J. Fleischer leg., 1 ♂ (NMPC); Reims, without date and collector’s name, coll. Johannes Werner Schmidt, 1 ♀ (SMTD); same locality, without date and collector’s name, 1 ♂, 1 ♀ (NMPC); without specific locality, 1917, without collector’s name, coll. Detzner, 2 ♀ (SMTD); <bold>Corsica island:</bold> Arro, without date, G. Reineck leg., coll. Bosch, 1 ♂ (SMFD); Corte, <!--PageBreak-->28.v.1912, E. Christeller leg., 1 ♂ (ZMHB); Folelli, 1905, O. Leonhard leg., general coll., 1 ♂ (SDEI); Monte Rotondo, without date and collector’s name, coll. Hanser, 1 ♀ (NHMW); without specific locality, 23.v.1912, E. Christeller leg., 1 ♂ (ZMHB); <bold>Franche-Comté Reg.:</bold> Jura Dep., Staffelberg (Mt.), 22.v.1952, Eckerlein leg., 1 ♂, 1 ♀ (NHMW); Jura Dep., 18.v.1952, coll. Bertin, 1 ♀ (MHNG); Vosges Mts. (South), v.1916, Muller leg., coll. Prof. Noesske, 1 ♂ (SMTD); <bold>Île-de-France Reg.:</bold> Fontainebleau, without date, J. Achard leg., coll. Achard, 1 ♂ (NMPC); Paris, without date and collector’s name, 1 ♀ (MNCN); Provins, 31.iii.1948, P. Bureau leg., coll. P. Bureau, 1 ♀ (SMNS); same locality, without date and collector’s name, coll. Andrewes, 1 ♂ (BMNH); Seine (river), without date and collector’s name, coll. K. Mazura, 1 ♂ (MZMB); Thoiry, 10.ix.1929, K. Ponov leg., 1 ♂ (ZMUM); same locality, 10.vi.1931, K. Ponov leg., 1 ♂ (ZMUM); <bold>Languedoc-Roussillon Reg.:</bold> Agde, 4.-15.iv.1982, Rieger leg., 1 ♂ (SMNS); Aigues-Mortes, 14.i.1930, J. Therond leg., coll. E. Jagemann, 1 ♀ (MZMB); Aimargues, 15.v.1903, Cheviny, 3 ♂ (MHNG); Aude Dep.: Leucate, 1968, J. Hamon leg., 1 ♂ (MHNG); same locality, 1.viii.1970, J. Hamon leg., 1 ♂ (MHNG); same locality, 15.-16.vi.1973, C. v. Nidek leg., 1 ♀ (ZMAN); same locality, 10.vii.1984, J. Hamon leg., 1 ♀ (MHNG); Quillan, 5.v.1955, J. Th. Skovgaard leg., 1 ♀ (ZMUC); Bagnols-sur-Cèze, 18.iv.1981, Döser leg., 1 ♂, 1 ♀ (SMNS); Canet-en-Roussillon (or Canet Plage), 15.-16.v.1973, G. J. Slob leg., 2 ♂, 1 ♀ (ZMAN); Gard Dep.: Aigues-Mortes, 1.-8.iv.1972, P. Poot leg., 1 ♀ (ZMAN); Gallician, without date, H. Perrot leg., 1 ♂ (MHNG); Le Grau-du-Roi, 1.-8.iv.1972, P. Poot leg., 1 ♀ (ZMAN); Uzès, 29.ix.1949, M. Curti leg., 1 ♀ (MHNG); Aude Dep.: Marsa, 25.-26.v.1972, Schawaller leg., 1 ♀ (SMNS); Montpellier, without date, K. Neumann leg., 1 ♂, 1 ♀ (SMFD); Nimes, 28.vi.1925, J. Therond leg., 1 ♂ (NHMW); same locality, without date, J. Therond leg., 1 ♂ (NHMW); Palavas-les-Flots, 27.iv.1949, Eyndboven leg., coll. P. v. d. Wiel, 1 ♂ (ZMAN); Perpignan, 10.vi.1976, G. J. Slob leg., 1 ♀ (ZMAN); Pont du Gard, 20.vii.1924, J. Therond leg., 1 ♂ (ZMHB); same locality, without date, J. Therond leg., coll. E. Jagemann, 1 ♂ (MZMB); Port-Vendres, vii.1975, Kiener leg., coll. S. Kiener, 1 ♀ (MHNG); same locality, viii.1975, Kiener leg., coll. S. Kiener, 1 ♀ (MHNG); Pyrénées (Mts), Lac d’Estom, 1989, 1 ♀ (NHMW); Pyrénées-Orientales Dep., Arles sur Tech, 270 m, 14.-20.vi.1962, P.C. Jerrard leg., 1 ♀ (BMNH); <bold>Lorraine Reg.:</bold> Metz, viii.1957, Lenczy leg., 1 ♀ (HNHM); Vosges Dep., without date, coll. Andrewes, 1 ♂ (BMNH); <bold>Lower Normandy Reg.:</bold> Calvados, without date, Dubourgais leg., coll. Pinker, 1 ♀ (NHMW); same locality, without date, Dubourgais leg., 1 spec. (NMPC); same locality, without date and collector’s name, 2 ♂ (NMPC); Mont Saint-Michel, without date, coll. Reitter, 1 ♀ (SMNS); Luberon (Mts.), Maubec, 30.iv.2003, H. &amp; I. van Oorschot leg., 1 ♀ (ZMAN); <bold>Midi-Pyrénées Reg.:</bold> Ariège, v.1965, Delestelas, Puig de l’Estela [not located], without collector’s name, 1 ♀ (MHNG); Gers, Terraube, without date, 1 ♀ (NMPC); Ornolac-Ussat-les-Bains, without date, Laznicka leg., 1 ♂ (NMPC); <bold>Nord-Pas-de-Calais Reg.:</bold> Calais, without date and collector’s name, 1 ♀ (BMNH); Cambrai, v.1917, without collector’s name, coll. Dr. Jhssen, 2 ♂ (ZMHB); same locality, x.1917, without collector’s name, coll. Dr. Jhssen, 1 ♀ (ZMHB); Mon<!--PageBreak-->chy-le-Preux, without date, Achard leg., 1 ♂ (NMPC); <bold>Picardy Reg.:</bold> Chaumont-en-Vexin, vii.1927, without collector’s name, coll. Dr. R. Streda, 1 ♀ (HNHM); <bold>Plateau de Langres (Langres plate)</bold>, without date, Riedel leg., 1 ♀ (NMPC); <bold>Poitou-Charentes Reg.:</bold> Charente, 1946, without collector’s name, coll. Fuchs, 2 ♂, 1 ♀ (SMTD); same locality, without date and collector’s name, coll. Fuchs, 1 ♂ (SMTD); Cognac, without date and collector’s name, coll. Achard, 1 ♂ (NMPC); Vienne Dep., Morthemer, without date, L. Mesmin leg., 1 ♂ (NMPC); <bold>Provence Reg.:</bold> Verdon Gorge (Grand canyon du Verdon), 15.v.1985, U. Döser leg., 1 ♂ (SMNS); <bold>Provence-Alpes-Côte d’Azur Reg.:</bold> Alpes-Maritimes Dep., 900 m, 16.vii.1950, Berthemont &amp; P. Bureau leg., coll. R. Kostlin, 1 ♀ (SMNS); same locality, Mandelieu-la-Napoule, 20.x.1962, C. v. Nidek leg., 2 ♂, 2 ♀ (ZMAN); Arles, Pont-de-Crau, 3.ix.1967, coll. R. Ertel Remseck, 1 ♂ (SMNS); Cannes, without date, Homeyer leg., 1 ♂ (SDEI); Castellane, vi.1911, D. Novak leg., coll. V. Zoufal, 1 ♀ (MZMB); Cotignac (3 km North of Barjols), <named-content xmlns:xlink="http://www.w3.org/1999/xlink" content-type="dwc:verbatimCoordinates" xlink:type="simple">43°31'47"N, 6°09'00"E</named-content>, 414 m, 20.iv.2006, J. Skuhrovec leg., 1 ♀ (JRUC); Étangs de Villepey (ponds), 2.iv.1913, W. Liebmann leg., general coll., 1 ♂ (SDEI), same locality, 10.iv.1913, W. Liebmann leg., general coll., 1 ♂, 1 ♀ (SDEI); French riviera, Saint-Raphael, 23.iii.1913, W. Liebmann leg., general coll., 2 ♂ (SDEI); Hyères Dep., 7.-12.v.1921, K. G. Blair leg., 1 ♂ (BMNH); same locality, D. Nodis leg., 1 ♀ (MHNG); same locality, without date, Gallmer leg., 1 ♀ (SMFD); Hyères Dep., Lattes, 26.x.1964, without collector’s name, 1 ♂ (MHNG); same locality, without date, H. Perrot leg., 1 ♂ (MHNG); Hyères Dep., Montpellier, without date and collector’s name, 1 ♂ (MHNG); La Ciotat, 30.vii.1940, G. Condrillier leg., 1 ♀ (MHNG); same locality, 28.viii.1948, without collector’s name, 1 ♂ (MHNG); La Turbie, 1927, Klynstra leg., 1 ♀ (ZMAN); same locality, without date and collector’s name, 1 ♂ (NMPC); Marseille, viii.-ix.1958, Lenczy leg., 1 ♂ (HNHM); same locality, without date, Kobelt leg., 1 ♂ (SDEI); Nice, 2.v.1891, without collector’s name, 1 ♀ (MHNG); same locality, 1883, without collector’s name, 1 ♀ (SMFD); same locality, without date, Al. Smolka leg., 1 ♀ (NMPC); same locality, without date, coll. Toumayeff, 1 ♂, 3 ♀ (MHNG); same locality, without date and collector’s name, 3 ♂ (BMNH); Peille, 17.x.1954, without collector, 1 ♂, 1 ♀ (MHNG); Saint-Laurent-du-Var, iv.1936, without collector, 3 ♀ (MHNG); same locality, 15.iii.1938, without collector’s name, 1 ♀ (MHNG); same locality, 8.iv.1939, without collector’s name, 3 ♂ (MHNG); same locality, 10.iv.1939, without collector’s name, 2 ♂, 1 ♀ (MHNG); Tarascon, 23.-25.v.1949, Roland Skovgaard leg., coll. Th. Skovgaard, 1 ♂ (ZMUC); Thorenc, viii.1965, without collector’s name, 1 ♀ (MHNG); Var Dep.: Canjuers, vii.1964, 1 ♀ (MHNG); Le Lavandou, without date, Obenberger leg., 1 ♀ (NMPC); same locality, without date and collector’s name, 1 ♀ (NMPC); Vaucluse Dep., iii.1937, without collector’s name, coll. H. Coiffait, 1 ♀ (MHNG); same locality, without date and collector’s name, 1 ♂ (MHNG); Mont Ventoux, 18.vi.1959, M. Curti leg., 1 ♂ (MHNG); same locality, 27.-31.v.1973, G. J. Slob leg., 1 ♂ (ZMAN); Vaison-la-Romaine, 19.v.1970, P. Poot leg., 1 ♂ (ZMAN); same locality, 21.v.1985, E. Ulbrich leg., coll. R. Schrepfer, 1 ♂ (SMNS); <bold>Rhône-Alpes Reg.:</bold> Chamonix, without date and collector’s name, coll. Leitzner, general coll., 1 ♀ (SDEI); Gex, 16.v.1901, <!--PageBreak-->P. de Borre leg., 1 ♂ (MHNG); Lyon, without date and collector’s name, coll. Perez Arcas, 1 ♂ (MNCN); Miribel Ain Dep., 1947, without collector’s name, 2 ♂ (MHNG); Saint-Vallier, vi.[19]66, Toumayeff leg., 1 ♀ (MHNG); same locality, viii.[19]69, Toumayeff leg., 1 ♀ (MHNG); same locality, viii.[19]76, Toumayeff leg., 1 ♂, 1 ♀ (MHNG); same locality, viii.[19]80, Toumayeff leg., 1 ♀ (MHNG); same locality, v.[19]85, Toumayeff leg., 1 ♂ (MHNG); Salève (Mt.), 7.v.1950, without collector’s name, coll. van de Gumster, 1 ♂, 1 ♀ (MHNG); same locality, 3.vi.1952, without collector’s name, coll. van de Gumster, 1 ♀ (MHNG); Savoie Dep., without date and collector’s name, 1 ♀ (MHNG); <bold>Savoy Reg.:</bold> without date and collector’s name, coll. Sharp, 1 ♂ (BMNH); without specific locality, without date and collector’s name, 2 ♂, 2 ♀ (BMNH); <bold>Upper Normandy Reg.:</bold> Fresney, Dubourgias [not located], without date, J. Fleischer leg., 1 ♂ (NMPC); <bold>France without specific locality:</bold> 14.vii.1927, without collector’s name, 1 ♀ (NHMW); without date and collector’s name, 2 ♀ (NMPC); Galia, without date and collector’s name, 1 ♀ (SMTD); South France: Senazaire, Solsales [not located], 14.vi.1948, 2 ♀ (MHNG); without specific locality, 25.iv.1962, Hermann Vogt leg., Hessen collection, 1 ♂ (SMFD); without specific locality, 24.vi.1962, Hermann Vogt leg., Hessen collection, 1 ♀ (SMFD);</p><p><bold>Georgia:</bold> <bold>Abkhazia:</bold> Gagra, sea coast, 2.-3.ix.1977, Belov leg., 1 ♀ (ZMUM); New Athos, 24. x.1932, B. Rodendorf leg., 1 ♀ (ZMUM); <bold>Samtskhe-Javakheti Reg.:</bold> Bakuriani, without date, J. Mařan leg., 1 ♂ (NMPC); same locality, 15.vi.1910, Mlokos’vich leg., 1 ♀ (ZMAS); Kutaisi, 26.vi. 1898, Deryugin leg., 1 ♀ (ZMAS); <bold>South Ossetia</bold>, Cey, along Ceydon river [not located], 16.vi.1981, S. Alekseev leg., 1 ♀ (ZMUM);</p><p><bold>Germany:</bold> <bold>Baden-Württemberg state:</bold> Bad Wimpfen, Scriba, without date, K. Neumann leg., 1 ♂, 1 ♀ (SMFD); Baden (Historical State), 1902, Dr. Stolz leg., 1 ♀ (NHMW); same locality, 1903, Dr. Stolz leg., 1 ♂ (NHMW); Breisgau, 5.v.1973, without collector’s name, ♂ (SMNS); Giengen, 8.ix.1992, without collector’s name, coll. Piesbergen, 1 ♂ (SMNS); Herrlingen, 27.vi.1954, R. Schrepfer leg., coll. R. Schrepfer, 1 ♀ (SMNS); Ludwigsburg Dist., Gerlingen, 1.vi.1971, A. Greb leg., 1 ♀ (SMNS); Kaiserstuhl (Mts.), v.-vi.1949, without collector’s name, 1 ♂ (ZMHB); same locality, without date, Bischoff leg., 1 ♀ (ZMHB); Mosbach baths, v.1941, Schaaff leg., coll. Bosch, 1 ♂ (SMFD); Schwarzwald (Black Forest), v.1999, Stock leg., 1 ♀ (SMFD); same locality, without date, Schonfeldt leg., 2 ♀ (SMFD); River Danube, Ulm, 1955, G. Scheel leg., 1 ♀ (SMNS); Winterlingen, Rauhe Alb [not located], without date, Dr. Burkart leg., 1 ♂ (SMNS); same locality, Alb. Wurtt. [not located], without date, Dr. Burkart leg., 1 ♂ (SMNS); <bold>Bavaria state:</bold> Burghauser, without date, Mahler, Waka, Fleischer &amp; Absolon leg., 1 ♂ (MZMB); Forchheim, 29.v.1955, Dr. Eeerlein leg., 1 ♂ (NHMW); Hackelsberg, 23.iv.1964, Weinten leg., 1 ♂ (SMFD); Höchberg, v.1978, without collector’s name, coll. Schwarzer, 1 ♀ (SMFD), Karlstadt, fir forest, 1.vi.1952, Eckerlein leg., 1 ♀ (NHMW); same locality, 6.v.1956, Eckerlein leg., 1 ♂ (NHMW); Rohrbach Dist., Neuburg an der Donau, without date, Karl Ruile leg., coll. Dr. Jhssen, 1 ♀ (ZMHB); Sugenheim, without date, W. Sattler leg., 1 ♀ (SMFD); Treuchtlingen, without date and collector’s name, general coll., 1 ♂ (SDEI); <!--PageBreak-->Wegscheid, 8.vii.1920, Dr. Priesner leg., 1 ♀ (NHMW); Weisendorf, 25.vi.1965, Marchied leg., 1 ♀ (ZMHB); Wechselberg, without date, S. Breuning leg., ex coll. S. Breuning, coll. P. v. d. Wiel, 1 ♀ (ZMAN); Würzburg, 6.vi.1955, Siegm Hardorfer leg., coll. Stegmann, 1 ♀ (SMNS); <bold>Bavaria/ Hesse and Thuringia states border:</bold> Rhön (Mts.), without date and collector’s name, 1 ♀ (SMTD); <bold>Brandenburg state:</bold> Senftenberg, without date and collector’s name, 1 ♀ (NHMW); <bold>Hesse state:</bold> Bickenbach, 1.vi.1916, without collector’s name, 1 ♂ (SMFD); Darmstadt, 1.v.1951, Hermann Vogt leg., Hessen collection, 1 ♀ (SMFD); same locality, 11.v.1952, Hermann Vogt leg., 1 ♂ (SMFD); Eberstadt, 1959, Rebmann leg., 1 ♂ (SMFD); Flörsheim am Main, 30.iv.1905, H. Bucking leg., 1 ♀ (SMFD); same locality, 10.iv.1914, Axel Krogh leg., 1 ♂ (SMFD); Frankfurt (forest), 12.v.1901, coll. C. le Dous, 1 ♂ (ZMUC); same locality, Frankfurt, Hyd. leg., 1 ♀ (ZSM); same locality, without date, D. J. Stiebel leg., 1 ♂, 1 ♀ (SMFD); same locality, without date, A. Weis leg., 1 ♂ (SMFD); same locality, without date and collector’s name, 1 ♂ (SMFD); Fulda, 1.vi.1957, P. S. Wagner leg., 1 ♀ (ZMAN); same locality, 6.iv.1983, J. Frisch leg., 1 ♀ (ZMHB); same locality, 30.iv.1984; J. Frisch leg., 1 ♂ (ZMHB); same locality, 14.v.1983, J. Frisch leg., 1 ♂ (ZMHB); Kühkopf (Rhein), 19.v.1951, Dr. Hermann Vogt leg., Hessen collection, 1 ♀ (SMFD); same locality, 9.vi.1951, Wagner leg., 1 ♂ (ZMAN); same locality, 8.v.1960, N. Schurmann leg., Hessen collection, 1 ♂ (SMFD); same locality, 18.v.1899, A. Weis leg., 1 ♂ (SMFD); Lorch am Rhein, 21.vi.1958, Schurmann leg., Hessen collection, 1 ♂ (SMFD); same locality, 28.iv.1961, Schurmann leg., Hessen collection, 1 ♀ (SMFD); same locality, 29.iv.1966, Liebegott leg., coll. D. Liebegott, 1 ♀ (SMFD); same locality, Nollig Castle, 9.v.1968, Nollig leg., 1 ♂ (SMNS); Oestrich-Winkel, without date and collector’s name, 1 spec. (ZMHB); Rhönnebirge-Römershag, 21.v. [year not provided], G. Ochs leg., 1 ♀ (SMFD); Sachsenberg, 23.v.1924, Dr. Feige leg., 1 ♀ (SMNS); Seligenstadt, without date, K. Neumann leg., 1 ♂, 1 ♀ (SMFD); <bold>Lower Saxony state:</bold> Hannover, without date, G. Reineck leg., coll. Bosch, 1 ♀ (SMFD); same locality, without date and collector’s name, coll. W. H. Muche, 1 ♀ (SMTD); Lilienthal- Kaiserstuhl, 24.iv.1937, Bischoff leg., 2 ♂ (ZMHB); Wendeburg, 2.vii.1920, K. Benner leg., coll. F. C. Drescher, 1 ♂ (ZMAN); <bold>Mecklenburg-Western Pomerania state</bold>, without date, Redeberg leg., 4 ♂ (ZMHB); <bold>North Rhine-Westphalia state</bold>, Düsseldorf, without date, K. Ermisch leg., 1 ♀ (ZMHB); <bold>Rhineland-Palatinate state:</bold> Ahrweiler Dist., Scriba, without date, K. Neumann leg., 1 ♀ (SMFD); Alzey, Dintheshein [not located], 15.iv.1973, Fell Rathmacher leg., 1 ♀ (SMNS); Asselheim, without date, O. Rebmann leg., 1 ♀ (SMFD); Bad Dürkheim, without date, Eppelsheim leg., coll. Eppelsheim, 1 ♀ (NHMW); Breisgau, 5.v.1973, without collector’s name, 1 ♂ (SMNS); Budenheim, 7.vi.1926, H. Muller leg., Hessen collection, 1 ♂ (SMFD); Frankenthal, 21.ix.1917, Dr. Feige leg., 1 ♀ (ZMHB); same locality, 16.v.1918, Dr. Feige leg., ♀ (ZMHB); same locality, 20.v.1924, Dr. Feige leg., 1 ♂ (ZMHB); Gau-Algesheim, 25.v.1925, H. Bucking leg., 1 ♀ (SMFD); same locality, 28.iv.1895, W. Sattler leg., 1 ♂ (SMFD); Mainz, 6.v.1984, Schonfeldt leg., 1 ♀ (SMFD); same locality, Mainz Sand Dunes (Botanical Reg.), 8.v.1960, Liebegott leg., coll. D. Liebegott, 1 ♂ (SMFD); same locality, 6.v.1984, <!--PageBreak-->Schonfeldt leg., 1 ♀ (SMFD); Mainz, Mombach, 12.v.1901, Stock leg., 1 ♀ (SMFD); same locality, 27.iv.1918, Karl Stock leg., 1 ♂ (SMFD); same locality, 20.iv.1961, without collector’s name, 1 ♀ (SMFD); Neustadt an der Weinstraße (formerly Neustadt an der Haardt), 4.vi.1931, Schaaff leg., 1 ♂ (SMFD), same locality, 6.vi.1931, Schaaff leg., 1 ♀ (SMFD); Ockenheim, 29.iv.1913, Karl Stock leg., 1 ♂ (SMFD); Rheinhessen or Rhenish Hesse [wine region], 1921, Buchka &amp; Axel Krogh leg., 1 ♀ (SMFD); same locality, 24.iv.1898, without collector’s name, 1 ♂ (SMFD); Rhein-Pfalz-Kreis Dist., without date and collector’s name, 1 ♀ (NMPC); <bold>Saarland state</bold>, Weiselberg, 8.ix.1965, A. Kirch leg., 1 ♀ (SMFD); <bold>Saxony state:</bold> Dresden, 7.ix.1890, without collector’s name, coll. Prof. Noesske, 1 ♀ (SMTD); Nossen, without date and collector’s name, coll. Fuchs, 1 ♀ (SMTD); Seewiesen (Noth of Breitenbrunn), v.1977, R. Papperitz leg., coll. R. Papperitz, 1 ♂ (SMNS); Waldheim, without date and collector’s name, coll. Fuchs, 1 ♂ (SMTD); <bold>Saxony-Anhalt state:</bold> Eisleben, without date, M. Naumann leg., 1 ♀ (SMTD); same locality, Susser See lake, 1.vi.1938, Dr. Feige leg., 1 ♀ (ZMHB); Freyburg (toboggan), 2.ix.1956, K. Ermisch leg., 1 ♀ (ZMHB); Harz Dist., without date and collector’s name, general coll., 1 ♂ (SDEI); same locality, without date and collector’s name, coll. W. H. Muche, 1 ♂ (SMTD); Harz Dist., Thale, Kärrlingsberg [not located], 17.vii.1951, Dorn leg., 1 ♂ (ZMHB); same locality, 22.v.1952, Dorn leg., 1 ♀ (ZMHB); same locality, 4.vi.1953, Dorn leg., 1 ♂, 1 ♀ (ZMHB); same locality, 12.viii.1954, Dorn leg., 1 ♀ (ZMHB); same locality, 27.viii.1954, Dorn leg., 1 ♂ (ZMHB); Könnern, vii.1962, without collector’s name, 1 ♀ (ZMHB); Laucha an der Unstrut, without date and collector’s name, coll. C. Schenkling. general coll., 3 ♀ (SDEI); Naumburg, sledding area, 25.ix.1936, Maertens leg., 1 ♂ (SMTD); <bold>Thuringia state:</bold> without date and collector’s name, 1 ♀ (HNHM); Altenburg, Hundsheimer Berg [not located], 1.-3.vii.1941, Biscnott leg., 1 ♂ (ZMHB), Altenburg, Auenwald [not located], 29.v.1942, Biscnott leg., 1 ♂ (ZMHB); Arnstadt, 23.v.1920, W. Liebmann leg., general coll., 2 ♂ (SDEI); Bad Frankenhausen, viii.1950, Karl Ermisch leg., 1 ♂, 1 ♀ (ZMHB); same locality, viii.1951, Karl Ermisch leg., 1 ♂ (ZMHB); same locality, 23., 25.v.1953, Karl Ermisch leg., 1 ♂ (ZMHB); same locality, 21.v.1956, Karl Ermisch leg., 1 ♂ (ZMHB); Bleicherode, P. Eigen leg., coll. W. H. Muche, 1 ♂ (SMTD); Bretleben, 14.v.1905, A. Petry leg., 1 ♀ (ZMHB); Frankenhausen, without date, Moosbrugger leg., 1 ♂ (NHMW); Gotha, Veretpsgarten Galberg [not located], v.1907, coll. K. Hanel, 1 ♀ (SMTD); Jonastal [Jonas Valley], 4.vi.1954, Dorn leg., ♀ (ZMHB); Kyffhäuser Gebirge [Kyffhäuser hills], 1.ix.1953, 1 ♂ (ZMHB), same locality, vi.[19]54, without collector’s name, 1 ♀ (ZMHB); Kyffhäuser Gebirge [Kyffhäuser hills], Galgenberg, 18.iv.1959, without collector’s name, 1 ♀ (SMNS); Kyffhäuser Gebirge [Kyffhäuser hills], Kosakenberg, 21.ix.1958, Dorn leg., 2 ♂, 2 ♀ (ZMHB); Naumburg, 12.iv.1925, Dr. Maertens leg., 1 ♂ (ZMHB); same locality, 24.v.1925, Dr. Maertens leg., 1 ♀ (ZMHB); same locality; 2.vi.1925, Dr. Maertens leg., 1 ♂ (ZMHB); same locality, 25.vii.1925, Dr. Maertens leg., 1 ♂ (ZMHB); same locality, 5.vi.1927, Dr. Maertens leg., 1 ♂ (ZMHB); same locality, 29.iv.1928, Dr. Maertens leg., 1 ♂, 3 ♀ (ZMHB); same locality, 14.v.1929, Dr. Maertens leg., 1 ♀ (ZMHB); Naumburg, <!--PageBreak-->Totintal, 21.v.1903, Stockhausen leg., 1 ♀ (ZMHB); Naumburg, Großwilsdorf, 13.v.1951, Dorn leg., 1 ♀ (ZMHB); Naumburg, Roßbach, 13.v.1951, Dorn leg., 1 ♂ (ZMHB); Waldeck, Sachsenhausen, without date and collector’s name, coll. Rosenberg, 1 ♂ (ZMUC); Tautenburg, v.-vi.19[60], without collector’s name, 2 ♂ (SMTD); Weimarer Dist., Buchfart, 1895, G. Reineck leg., 1 ♂ (SMFD); same locality, 1897, Reineck leg., 1 ♀ (SMFD); Saihsengurge [not located], 12.v.1912, A. Petry leg., ♀ (ZMHB); Futher l. jega [not located], 25.v.1921, A. Petry leg., ♂ (ZMHB); Blaic Ze..berga [not located], 27.iv.1915, leg. A. Petry, ♂ (ZMHB); Frau [not located], 20.v.1905, leg. A. Petry, ♀ (ZMHB); Seit..burg [not located], 14.v.1911, leg. A. Petry, ♀ (ZMHB); <bold>Upper Bavaria state</bold>, Miesbach, without date, Tratzl leg., 2 ♀ (NMPC);</p><p><bold>Greece:</bold> <bold>Acarnania Reg.</bold>, without date and collector’s name, 1 ♀ (NMPC); <bold>Attica Reg.:</bold> Athens, Glyfada, 29.iv.1973, coll. D. Liebegott, 1 ♂ (SMFD); Athens, Kaisariani, without date, Bartoň leg., 1 ♂ (NMPC); Athens, Nea Ionia, Pefkakia station, 2.vi.1980, Epping leg., 1 ♂ (SMNS); Athens, 1960, without collector’s name, coll. C. &amp; O. Vogt, 1 ♀ (ZMAN); same locality, without date, Berinek leg., 1 ♀ (ZMHB); same locality, without date, Fankrati leg., 1 ♀ (NHMW); same locality, without date, Zebe leg., 1 ♀ (ZMUC); same locality, without date and collector’s name, coll. W. H. Muche, 1 ♂ (SMTD); same locality, without date and collector’s name, 1 ♀ (NMPC); (Cape) Sounion, 13.v.1964, Eckerlein leg., 2 ♂ (SMTD); Faliro, without date, Oertzen leg., 1 ♂ (ZMHB); Piraeus, without date, 2 ♂ (BMNH); Rafina, 15.iv.1960, W. Kühnelt leg., 1 ♀ (NHMW); Attica, without specific locality, without date and collector’s name, 3 ♂, 2 ♀ (NMPC); Attica, without specific locality, 1882, Oertzen leg., 1 ♂, 1 ♀ (NHMW); Attica, 1907, Leonis leg., 1 ♀ (NHMW); Attica, 14.iv.1922, without collector’s name, coll. W. Liebmann, general coll., 1 ♂, 4 ♀ (SDEI); Attica, 27.iv.1967, E. Witt leg., 1 ♂ (SMFD); Attica, 9.v.1869, without collector’s name, coll. Kraatz, general coll., 1 ♂ (SDEI); Attica, without date, Leonis leg., 1 ♂ (NMPC); Attica, without date and collector’s name, coll. W. H. Muche, 2 ♂, 1 ♀ (SMTD); Attica, without date and collector’s name, coll. Noesske, 3 ♂, 2 ♀ (SMTD); Attica, without date and collector’s name, coll. Reitter, 1 ♀ (HNHM); Attica, without date and collector’s name, coll. Thieme, 1 ♂, 1 ♀ (ZMHB); Attica, without date and collector’s name, 1 ♂ (HNHM); Attica, without date and collector’s name, 3 ♂, 1 ♀ (NHMW); Attica, without date and collector’s name, 1 spec. (NHMW); Attica, without date and collector’s name, 3 ♀ (NMPC); <bold>Central Greece Reg.:</bold> Euboea, Chalcis, 26.v. [without year], Holtz leg., 1 ♀ (ZMHB); Boeotia, Chalía, without date, Holtz leg., 1 ♂ (NMPC); Mount Parnassus, without date and collector’s name, coll. Hauser, 1 ♂ (NHMW); same locality, without date and collector’s name, coll. Thieme, 1 ♀ (ZMHB); same locality, without date and collector’s name, coll. W. H. Muche, 1 ♂ (SMTD); same locality, without date and collector’s name, 1 ♂ (HNHM); same locality, without date and collector’s name, 1 ♀ (NHMW); Phocis, Nafpaktos, 14.iv.1979, S. Vit leg., 1 ♂ (MHNG); <bold>Central Macedonia Reg.:</bold> Alistrati, 29.iv.1984, H. Schonmann leg., 1 ♂, 1 ♀ (NHMW); Amfipoli, 28.v.2007, Tomáš Sitek leg., 2 ♂, 1 ♀ (TSIC); Asprovalta, 17.vi.1976, Marggi leg., 1 ♀ (SMNS); same locality, 24.vi.1984, <!--PageBreak-->Epping leg., 1 ♂, 1 ♀ (SMNS); Edessa (West), 17.iv.1980, Krätschmer leg., 1 ♀ (SMNS); Evzoni, 10.v.1991, G. Guevare leg., 1 ♀ (JRUC); Chalkidiki Peninsula, Kassandra, viii.2002, Olejníček leg., ex coll. Olejníček, 4 ♂, 11 ♀ (NMPC); Katerini, 4.iv.1987, J. Frisch leg., 1 ♀ (ZMHB); Litochoro, without date, Bartoň leg., 2 ♂ (NMPC); Mount Olympus, without date, Bartoň leg., 1 ♀ (NMPC); Serres, Simvoli, 30.iv.1983, H. Schonmann leg., 1 ♂, 1 ♀ (NHMW); Serres, (3 km North), <named-content xmlns:xlink="http://www.w3.org/1999/xlink" content-type="dwc:verbatimCoordinates" xlink:type="simple">41°07'4"N, 23°33'5"E</named-content>, field, pasture-steppe, 250 m, 26.iv.2007, Jiří Hájek, 2 ♂, 1 ♀ (JRUC); same data, 1 ♂, 2 ♀ (NMPC); Stavros, 20-300 m, 1.-12.vi.1997, Jan Farkač leg., 1 ♀ (JRUC); Thessaloniki (Salonica), 13.v.1968, A. Senglet leg., 1 ♂, 1 ♀ (MHNG); Thessaloniki, 3 km South of Tagarades, <named-content xmlns:xlink="http://www.w3.org/1999/xlink" content-type="dwc:verbatimCoordinates" xlink:type="simple">40°28'1"N, 23°00'8"E</named-content>, olive orchard, field, 170 m, 27.iv.2007, Jiří Hájek leg., 1 ♂, 1 ♀ (JRUC); same data, 2 ♂ (NMPC); Vafiochorion, Castro, 4.iv.1982, Korell leg., 1 ♂ (SMNS); <bold>Crete Island:</bold> without specific locality, v.1904, without collector’s name, 1 ♀ (NHMW); same locality, without date, Holtz leg., 1 ♀ (ZMHB); same locality,without date, Paganetti leg., 1 ♂, 1 ♀ (HNHM); same locality, without date, Paganetti leg., 2 ♀ (NHMW); same locality, without date, Paganetti leg., 2 ♂, 4 ♀ (NMPC); same locality, without date, Paganetti leg., 4 ♂, 2 ♀ (ZMHB); same locality, without date, Paganetti leg., coll. J. Fleischer, 1 ♀ (NMPC); same locality, without date and collector’s name, coll. Kamberský, 1 ♂ (NMPC); same locality, without date and collector’s name, 1 ♂, 1 ♀ (BMNH); same locality, without date and collector, 1 ♀ (NHMW); same locality, without date and collector’s name, 1 ♀ (ZMHB); Amnisos, 20.x.1972, A. C. &amp; W. N. Ellis leg., 2 ♂, 2 ♀ (ZMAN); Chania, ii.1906, Biro leg., 3 ♂, 3 ♀ (HNHM); same locality, iv.1906, Biro leg., 1 ♀ (HNHM); same locality, 5.iii.1925, A. Schulz leg., 1 ♂ (ZMHB); same locality, 31.iii.1925, A. Schulz leg., 1 ♀ (ZMHB); same locality, iv.1926, Holtz leg., 1 ♀ (ZMHB); same locality, 26.iv. (without year), Holtz leg., 1 ♂ (ZMHB); same locality, without date, Maltzan leg., 1 ♂, 1 ♀ (ZSM); same locality, without date and collector’s name, 1 ♂ (HNHM); Georgioupoli, 10.x.1925, A. Schulz leg., 1 ♀ (ZMHB); Heraklion, iv.1906, Biro leg., 3 ♂, 3 ♀ (HNHM); same locality, 18.vi.1925, A. Schulz leg., 1 ♂ (ZMHB); same locality, 14.v.1963, K. Kusdas leg., 1 ♂ (NHMW); same locality, 22.v.1963, K. Kusdas leg., 1 ♀ (NHMW); same locality, 26.v.1963, K. Kusdas leg., 1 ♀ (NHMW); same locality, 23.-27.iv.1986, Z. Meszaros leg., 1 ♀ (HNHM); same locality (6 km West), 10.iv.1975, J. A. W. Lucas leg., 1 ♂ (ZMAN); Chora Sfakion, 26.iii.1992, Motol leg., 2 ♂ (JRUC); Kalyves, 27.iii.1925, A. Schulz leg., 1 ♀ (ZMHB); Kandia, without date, Mařan, Štěpánek &amp; Bartoň leg., 1 ♂, 2 ♀ (NMPC); Knossos, 1983, without collector’s name, coll. Stegmann, 1 ♀ (SMNS); same locality, iv.1988, without collector’s name, 1 ♂ (NHMW); same locality, without date, Mařan, Štěpánek &amp; Bartoň leg., 1 ♂ (NMPC); Kritsa (North) between Dramia and Kalami, 25.-26.iii.1925, A. Schulz leg., 1 ♀ (ZMHB); Malia, 17.iv.1971, W. Wittmer leg., 1 ♂ (SMNS); same locality, v.1972, Messutat leg., 1 ♂ (SMNS); Meradhes (in the South-West), Kastelli Kissamu, 7.iii.1925, A. Schulz leg., 1 ♂, 1 ♀ (ZMHB); Mires, iii.1982, G. Sama leg., 1 ♀ (SMNS); Mitass, Epar. Kanurgion [not located], 16.v.1925, A. Schulz leg., 1 ♀ (ZMHB); Crete, 1884, Oertzen leg., 1 ♀ (NHMW), same locality, Viano [Viannos], without date, Oertzen leg., 1 ♀ (ZMHB); Phaistos, iii.1981, Schur<!--PageBreak-->mann leg., 1 ♀ (SMNS); Rethimnon, 14.iv.1980, Korell leg., 1 ♂, 2 ♀ (JRUC); same locality, Melambes (15 km South-East Spili), <named-content xmlns:xlink="http://www.w3.org/1999/xlink" content-type="dwc:verbatimCoordinates" xlink:type="simple">35°08'N 24°39'E</named-content>, 200 m, 7.v.1995, C. Lange &amp; J. Ziegler leg., general coll., 1 ♂, 1 ♀ (SDEI); Rethymno, 8.-29.v.1979, R. Köstlin leg., coll. R. Köstlin, 1 ♀ (SMNS); Rethymno, Amari Valley, 100-300 m, 5.-11.iv.1991, P.M. Hammond leg., 1 ♂ (BMNH); Rethymno, Episkopi (8 km West of Perama), <named-content xmlns:xlink="http://www.w3.org/1999/xlink" content-type="dwc:verbatimCoordinates" xlink:type="simple">35°22'N 24°37'E</named-content>, 100 m, 28.iv.1995, C. Lange &amp; J. Ziegler leg., general coll., 1 ♂, 1 ♀ (SDEI), Rethymno, 12.x.1925, A. Schulz leg., 1 ♂ (ZMHB); Yoryinpoli [not located], 16.v.2001, H. Schmalfuss leg., 1 ♀ (SMNS); <bold>East Macedonia and Thrace Reg.:</bold> Aristino valley (8 km North of Xanthi), Alexandroupoli, v.1979, Krätschmer leg., 2 ♂, 1 ♀ (SMNS); Alexandroupoli, v.1979, Krätschmer leg., 1 ♂ (SMNS); same locality, without date, Bartoň leg., 1 ♂ (NMPC); Drama, without date, Weirather leg., 1 ♂, 3 ♀ (MHNG); Evros (10 km North-West Didymoteicho), Quercus, cultural-land, 50 m, 22.iv.1994, Bense leg., 1 ♀ (SMNS); Galipsos, 1983, Krätschmer leg., 1 ♂ (SMNS); Chalkero (8 km East of Kavala), <named-content xmlns:xlink="http://www.w3.org/1999/xlink" content-type="dwc:verbatimCoordinates" xlink:type="simple">40°58'03"N, 24°28'02"E</named-content>, pasture, 70 m, 25.iv.2007, Jiří Hájek leg., 1 ♀ (JRUC); same locality, without date, Jiří Hájek leg., 1 ♀ (NMPC); Kavala, vi.1973, without collector, 1 ♂, 2 ♀, 1 spec. (MHNG); same locality, v.1979, O. Krätschmer leg., 1 ♀ (SMNS); same locality, 550 m, 3.v.1984, Krätschmer leg., 1 ♂ (SMNS); same locality, 17.vi.1993, M. Jäch leg., 1 ♂ (NHMW); same locality, Pangeo sopra, Akrovounion, 1500 m, 7.vii.1983, 1 ♂ (MHNG); Komotini, 22.iv.1965, 1 ♂ (SMNS); Thasos Island, 11.vi.1967, Epping leg., 1 ♂ (SMNS); Thasos Island, Crisso Akroyiali [probably App. Akrogiali] near Potamia, 9.viii.1972, M. I. Russell leg., 1 ♂ (BMNH); Thasos Island, Panagia, 27.v.1999, H. Schmalfuss leg., 1 ♂ (SMNS); Xanthi, v.1979, Krätschmer leg., 1 ♂ (SMNS); same locality, without date, Bartoň leg., 1 ♂, 1 spec. (NMPC); same locality, valley, 16.iv.1982, Krätschmer leg., 1 ♂ (SMNS); <bold>Epirus Reg.:</bold> Arta, 5.iv.1973, Krätschmer leg., 1 ♂, 1 ♀ (SMNS); Ioannina, vii.1968, W. Kühnelt leg., 1 ♀ (NHMW); Megalo Peristeri, 23.v.1969, without collector’s name, 1 ♀ (MHNG); Pindus (Mt.), Metsovo, 20.iv.1973, Krätschmer leg., 2 ♂ (SMNS); Thesprotia, Igoumenitsa, 5.iv.1973, Krätschmer leg., 1 ♂ (SMNS); same locality, Karteri, 12.vi.2008, K. Orszulik leg., 3 ♂, 3 ♀ (KORC); <bold>Eastern Evrytania / Western Phthiotis Reg. border:</bold> Tymfristos (Mt.), without date and collector’s name, 1 ♀ (NMPC); <bold>Ionian Islands:</bold> Cephalonia Island: 1905, O. Leonhard leg., general coll., 2 ♂ (SDEI); Argostoli, 1908, M. Hilf leg., ex coll. O. Leonhard, coll. Noesske, 1 ♂ (SMTD); same locality, 2.-8.v.1929, Beier leg., 1 ♀ (NHMW); same locality, 12.-18.x.1972, G. Benick leg., 1 ♂ (ZMHB); same locality, 10.-15.v.1980, W. H. Gravestein leg., 1 ♂ (ZMAN); Charakti, 1908, M. Hilf leg., coll. O. Leonhard, general coll., 1 ♂ (SDEI); Corfu island, 1903, Paganetti leg., coll. W. H. Muche, 1 ♀ (SMTD); same locality, 9.v.1913, A. Kramer leg., 1 ♀ (ZMHB); same locality, without date, Paganetti leg., coll. J. Fleischer, 1 ♀ (NMPC); same locality, without date and collector’s name, 1♂, 2 ♀ (SMTD); Lefkada island, 8.-30.iv.1929, Beier leg., 1 ♂, 1 ♀ (NHMW); same locality, Kallighoni, 26.iii.1971, I. Löbl leg., 1 ♀ (MHNG); Zakynthos Island, 22.iii.1936, Eigelt leg., 1 ♀ (NHMW); same locality, Kalamaki, 1909, M. Hilf leg., coll. O. Leonhard, general coll., 3 ♀ (SDEI); Ionian Islands without specific locality, without date, <!--PageBreak-->Gabriel leg., coll. Bosch, 1 ♂ (SMFD); <bold>North Aegean Reg.:</bold> Lemnos Island (2 km South of Kalliopi), <named-content xmlns:xlink="http://www.w3.org/1999/xlink" content-type="dwc:verbatimCoordinates" xlink:type="simple">39°54'03"N, 25°20'06"E</named-content>, marsh-saline: sand-dunes, 5 m, Jiří Hájek leg., 1 ♂ (NMPC); Samos Island, 26.v.-6.vi.1987, Bilek, Kritscher leg., 1 ♀ (NHMW); <bold>Peloponnese Reg.:</bold> Achaia county, Panahaiko (Mts.), 29.iv.1998, Behne leg., general coll., 2 ♀ (SDEI); Arkadia, Megalopolis, 12.iv.1973, Krätschmer leg., 1 ♀ (SMNS); Corinth, without date and collector’s name, 2 ♂, 1 ♀ (NHMW); Dymi (Kato Achaia), Patras, v.1972, Messutat leg., 1 ♀ (SMNS); Epidaurus, 20.v.1937, F. Warner leg., 1 ♀ (NHMW); Galatas, 7.-28.vi.1976, Köstlin leg., 1 ♂ (SMNS); Laconia (South West of Skala), 30.ix.1962, without collector’s name, 1 ♀ (ZMAN); Loutraki, 50 m, v.1974, Weisz leg., 1 ♀ (NHMW); Taygetus (Mts.), without date, Brenske leg., coll. Schwarzer, 1 ♂ (SMFD); same locality, without date, Dr. Kinper leg., coll. Hauser, 1 ♂ (NHMW); Taygetus, Kalamata, 4.ix.1977, L. Toth leg., 1 ♀ (HNHM); Taygetus, without date and collector’s name, 1 ♀ (NHMW); Tripotama, Erymanthos valley, 21.iv.1980, Krätschmer leg., 1 ♂ (SMNS); <bold>South Aegean Reg.:</bold> Naxos Island, without date, Dr. Kinper leg., coll. Hauser, 2 ♂, 1 spec. (NHMW); Rhodes Island, without date and collector’s name, 1 ♀ (NMPC); same locality, without date and collector’s name, coll. Reitter, 1 ♀ (NMPC); <bold>Thessaly Reg.:</bold> Karya, iv.1980, Krätschmer leg., 1 ♂ (SMNS); Larissa (7 km South of Elasson), v.1980, Krätschmer leg., 1 ♀ (SMNS); Mount Ossa, Oros, 1000 m, 18.iv.1980; Krätschmer leg., 1 ♂ (SMNS); Sulopulon [not located], 26.iii.1978, S. Vit leg., 1 ♀ (MHNG); Skopelos Island, vi.1985, Bilek &amp; Kritscher leg., 1 ♀ (NHMW); Sporades, Skiathos Island, 17.iii.1976, Liebegott leg., coll. D. Liebegott, 1 ♂ (SMFD); same locality, 20.iv.1976, Liebegott leg., 1 ♀ (SMNS); same locality, 2.vi.1979; Liebegott leg., 1 ♂ (SMFD); same locality, 15.ix.1991, Liebegott leg., 1 ♀ (SMFD); Tyrnavos, 18.iv.1973, Krätschmer leg., 1 ♀ (SMNS); Volos, without date, Stussiner leg., coll. Fry, 1 ♀ (BMNH); same locality, without date, Stussiner leg., 1 ♂, 1 ♀ (NMPC); <bold>West Greece Reg.:</bold> Achaea, Kalogria, 20.-21.v.2004, Angelini leg., 2 ♂, 1 ♀ (JRUC); Kalavryta, without date, Bartoň leg., 1 ♂ (NMPC); Olympia, without date and collector, 1 ♀ (NHMW); same locality, without date and collector, 1 ♀ (NMPC); <bold>Greece without specific locality:</bold> 7.vii. (without year), without collector’s name, 1 ♂ (MHNG); vii.1907, without collector’s name, 1 ♂ (MHNG); without date, L. Salvador leg., 1 ♂ (NMPC); without date, Roth &amp; Dohrn leg., 1 ♀ (ZSM); without date, Walff leg., 1 ♂ (ZMHB); without date and collector’s name, coll. Merlin, 1 ♀ (BMNH); without date and collector’s name, coll. Thieme, 1 ♀ (ZMHB); without date and collector’s name, 1 ♀ (BMNH); without date and collector’s name, 1 ♂ (MNCN); without date and collector’s name, 2 ♀ (NMPC); without date and collector’s name, 1 ♀ (ZMHB);</p><p><bold>Hungary:</bold> <bold>Bács-Kiskun County:</bold> Kunpeszér, 22.iv.1979, Adam leg., 1 ♂ (HNHM); Szalkszentmarton, 14.vii.1995, O. Merkl leg., 1 ♀ (HNHM); Ficser, Puszta (grassland biome), 19.vi.1995, J. Probst leg., 2 ♂ (JRUC); Kalocsa, without date, Speiser leg., coll. F. Speiser, 2 ♀ (HNHM); Karapáncsa, without date and collector’s name, coll. Peregi, 1 ♂, 1 ♀ (HNHM); Kiskunfélegyháza, without date, Motzar leg., 1 ♂ (HNHM); same locality, without date and collector’s name, 1 ♀ (HNHM); Kiskunság National Park, Fülöpháza, 19.v.1982, K. Kiss leg., 1 ♂ (HNHM); Kiskun<!--PageBreak-->ság National Park, Lakitelek, Tóserdő, 21.ii.1979, Migaly Adam leg., 1 ♂ (HNHM); Kiskunság, Dabas, 12.-17.vi.1979, Adam &amp; Hamori leg., 1 ♀ (HNHM); Kiskunság, Tabdi, 25.x.1977, Adam leg., 1 ♂ (HNHM); Lake Vadkert, 5.v.1936, Erdos leg., coll. J. Erdos, 1 ♂ (HNHM); Tompa, 11.vii.1956, Z. Kaszab leg., 1 ♂ (HNHM); <bold>Baranya County:</bold> Mecsek (Mts.), Zobakpuszta, Hidasi-völgy, without date, Z. Kaszab leg., 1 ♂ (HNHM); Nagyharsany, Harsány, 23.vi.1954, Kaszab &amp; Szekessy leg., 1 ♀ (HNHM); Pécs, 1906, Bokor leg., 1 ♂ (HNHM); same locality, 1906, without collector’s name, ex coll. Bokor, 1 ♀ (HNHM); same locality, 1907, without collector’s name, ex coll. Bokor, 1 ♂ (HNHM); Villány, 18.viii.1954, Gy. Tópál leg., 2 ♀ (HNHM); Zamárdi, 17.viii.1972, Fzong leg., 1 ♂ (HNHM); <bold>Borsod-Abaúj-Zemplén County</bold>, Aggtelek, 26.v.1972, G. Szocs leg., 1 ♂ (HNHM); <bold>Csongrád County</bold>, Algyő, 27.iv. (without year), without collector’s name, 1 spec. (HNHM); Szeged, without date, Victor Stiller leg., coll. Stiller, 2 ♂ (HNHM); <bold>Fejér County:</bold> Besnyő, without date and collector’s name, 1 ♂ (NHMW); Csókakő, without date, Lichtenckert leg., 1 ♀ (HNHM); Ercsi, without date, Victor Stiller leg., coll. Stiller, 1 ♀ (HNHM); Martonvásár, Homokgödör, 27.iv.1955, Z. Kaszab leg., 1 ♂ (HNHM); Mezőfalva, without date and collector’s name, coll. R. Streda, 1 ♀ (HNHM); Székesfehérvár, 17.vi.1904, without collector’s name, 1 ♂ (HNHM); same locality, 1920, without collector’s name, coll. W. H. Muche, 2 ♂ (SMTD); same locality, without date, Lichtenckert leg., 1 ♂ (HNHM); <bold>Győr-Moson-Sopron County:</bold> Győr, 14.iv.1936, Révy leg., coll. D. Révy, 1 ♀ (HNHM); same locality, without date, E. Bokor leg., ex coll. E. Bokor, 1 ♂, 1 ♀ (HNHM); same locality, without date, E. Bokor leg., 1 ♂ (HNHM); Győr, pasture, 15.ix.1975, J. Strejček leg., 1 ♀ (JRUC); Dunakiliti, 29.vi.-19.viii.1996, O. Merkl leg., 1 spec. (HNHM); Mosonmagyaróvár, 27.iv.1944, Revy leg., coll. D. Révy, 1 ♂ (HNHM); Lake Neusiedl (Fertő-tó), without date and collector’s name, coll. R. Streda, 2 ♀ (HNHM); Sopron, viii.1918, without collector’s name, coll. R. Streda, 1 ♀ (HNHM); same locality, without date and collector’s name, coll. R. Streda, 1 ♀ (HNHM); <bold>Hajdú-Bihar County:</bold> Debrecen, without date and collector’s name, coll. D. Kanabé, 1 ♀ (HNHM); <bold>Heves County:</bold> Eger, 16.iv.1952, N. Vamos leg., 1 ♂ (HNHM); same locality, viii.1984, without collector’s name, 1 ♂ (ZMHB); <bold>Komárom-Esztergom County:</bold> Esztergom, 13.v.1916, E. Dudich leg., 1 ♀ (HNHM); same locality, 1919, without collector’s name, ex coll. Bokor, 1 ♂ (HNHM); same locality, 9.v.1925, Veghelyi leg., 1 ♂ (HNHM); same locality, 16.vi.1925, Veghelyi leg., 1 ♀ (HNHM); same locality, without date, Bokor leg., ex coll. Bokor, 1 ♀ (HNHM); same locality, without date and collector’s name, ex coll. Bokor, 1 ♀ (HNHM); <bold>Nógrád County:</bold> 10.-16.viii.1953, Gy. Tópál leg., 1 ♂ (HNHM); Legénd, without date, Tunkl leg., 1 ♀ (HNHM); <bold>Pest County:</bold> Budapest 1879, J. Langert leg., 1 ♀ (HNHM); same locality, 1883, Pavel leg., 1 ♀ (HNHM); same locality, 1931, Z. Kaszab leg., 1 ♂ (HNHM); same locality, iv.1935, Hory leg., 1 ♀ (HNHM); same locality, v.1954, without collector’s name, coll. Dr. Lenci, 1 ♂ (HNHM); same locality, without date, Csillebeh leg., 1 ♀ (HNHM); same locality, without date, E. Dudich leg., 1 ♂ (HNHM); same locality, without date, Kuthy leg., 1 ♂ (HNHM); same locality, without date and collector’s name, coll. H. Di<!--PageBreak-->ener, 2 ♀, 1 ♂ (HNHM); same locality, without date and collector’s name, 5 ♂, 3 ♀ (NHMW); Budapest, Albertfalva, without date and collector’s name, coll. H. Diener, 1 ♂, 1 ♀ (HNHM); Budapest, Budafok, without date and collector’s name, ex. coll. Guranyi, 1 ♂ (HNHM); Budapest, Cinkota, Naplas-to, 22.iv.1992, without collector’s name, 1 ♀ (HNHM); same locality, 1.vii.1992, L. Nadai leg., coll. E. Csiki, 1 ♂ (HNHM); Budapest, Csepel, 31.vii.1994, O. Merkl leg., 1 ♀ (HNHM); Budapest, Káposztásmegyer, 100 m, 22.iv.1984, O. Merkl leg., 1 ♀ (HNHM); same locality, 25.v.1986, O. Merkl leg., 1 ♀ (HNHM); same locality, 12.v.-30.vi.1996, O. Merkl leg., 1 ♂ (HNHM); Budapest, Lágymányosi Bridge, 24.viii.1953, Révy leg., coll. D. Révy, 1 ♂ (HNHM); same locality, without date and collector’s name, coll. H. Diener, 1 ♀ (HNHM); Budapest, Rákoscsaba, 20.v.1966, L. Haraszthy leg., 1 ♂ (HNHM); same locality, 7.viii.1978, I. Kismarjai leg., 1 ♂ (HNHM); Budapest, Sashegy, without date and collector’s name, coll. H. Diener, 1 ♂ (HNHM); Budapest, Törökvész, 27.viii.1940, Csiki leg., coll. E. Csiki, 1 ♂ (HNHM); Budapest, Újpest, without date and collector’s name, coll. Noesske, 1 ♂ (SMTD); Budapest, Varosi erdo, 1.v.1966, L. Haraszthy leg., 1 ♂ (HNHM); Budaörs, 6.vii.1988, Korsos &amp; Szel leg., 1 ♀ (HNHM); Érd, without date, Csiki leg., coll. E. Csiki, 1 ♀ (HNHM); same locality, without date and collector’s name, coll. E. Csiki, 1 ♂ (HNHM); Felsogod, 12.vi.1916, R. Streda leg., coll. R. Streda, 1 ♂ (HNHM); Gödöllő, 20.v.1896, without collector’s name, coll. E. Csiki, 1 ♀ (HNHM); Haraszt, 27.iv.1926, without collector’s name, 1 ♂ (HNHM); Leányfalu, without date and collector’s name, coll. R. Streda, 1 ♂ (HNHM); Lórév, 2.iv.2006, O. Merkl leg., 1 ♂ (HNHM); Nagykovácsi, Nagyszenas, without date, Kaszab leg., 1 ♀ (HNHM); Ócsa, 1953, Z. Kaszab leg., 1 ♀ (HNHM); Ócsa, Oreg turjan [not located], 24.iv.1952, Kakassne leg., 2 ♀ (HNHM); Szigetbecse, 100 m, 27.v.1987, O. Merkl leg., 1 ♀ (HNHM); Solymár, 26.iv.1953, Kovacsne leg., 1 ♀ (HNHM); same locality, 26.vi.1982, Racz leg., 1 ♂ (HNHM);Torokugrato hill, Budaörs, 1.vii.2005, Gyözö Szel leg., 1 ♂ (HNHM); Visegrád (castle town), 1905, Penther leg., 1 ♂ (NHMW); <bold>Somogy County:</bold> Kaposvár, 15.-16.iv.1960, M. Nattan leg., coll. M. Nattan, 1 ♂, 1 ♀ (HNHM); same locality, 29.iv.1961, M. Nattan leg., coll. M. Nattan, 1 ♀ (HNHM); same locality, 30.iv.1962, M. Nattan leg., 1 ♂ (HNHM); <bold>Tolna County:</bold> Simontornya, 1910, without collector, ex coll. Bokor, 1 ♂ (HNHM); same locality, iv.1911, without collector’s name, coll. Pillich, 1 ♀ (HNHM); same locality, 26.iv.1913, without collector’s name, coll. Pillich, 1 ♂ (HNHM); same locality, 27.iv.1927, without collector’s name, coll. Pillich, 1 ♂ (HNHM); Udvari, Alsopelpuszta, 22.v.1996, O. Merkl leg., 1 ♀ (HNHM); <bold>Torontal County</bold>, Újszeged, 22.iv.1932, Erdos leg., coll. J. Erdos, 1 ♂ (HNHM); <bold>Veszprém County:</bold> Balatonederics, without date and collector’s name, 1 ♂, 1 ♀ (HNHM); Berhida, iv.1954, Lenci leg., 1 ♀ (HNHM); same locality, vii.1954, without collector’s name, coll. Lenci, 1 ♀ (HNHM); same locality, without date, Szekessy leg., 1 ♂ (HNHM);Pápa, without date, E. Horvath leg., 1 ♂ (BMNH); Pilis Mts., Köhegy, 24.iii.1966, L. Haraszthy leg., 1 ♂ (HNHM); Tihany, 12.iv.1934, Mihalyi leg., 1 ♀ (HNHM); same locality, v.1941, Kaszab &amp; Szekessy leg., 2 ♂, 1 ♀ (HNHM); Zirc, without date and collector’s name, 1 spec. (HNHM); <bold>Zala Coun<!--PageBreak-->ty:</bold> Keszthely, 1869, Dyeney leg., 1 ♂ (HNHM); Nova, without date and collector’s name, coll. R. Streda, 3 ♂, 1 ♀ (HNHM); <bold>Hungary without specific locality:</bold> 12.ix.1914, without collector’s name, 1 ♀, 1 spec. (ZMUC); without date and collector’s name, coll. E. Frivaldszky, 1 ♀ (HNHM); without date and collector, coll. Markel, 1 ♂ (SMTD); without date and collector’s name, coll. Noesske, 1 ♀ (SMTD); without date and collector’s name, 1 ♀ (BMNH); without date and collector’s name, 1 ♀ (ZMUC); without date and collector’s name, 1 ♀ (ZSM);</p><p><bold>Italy:</bold> <bold>Abruzzo Reg.:</bold> Avezzano, vi.1899, B. Schwarzer leg., 1 ♂ (SMFD); L’Aquila prov., Cerchio, 1908, D’Amore leg., 3 ♂, 1 ♀ (NHMW); Monte Greco, without date, Paganetti leg., 1 ♀ (NHMW); same locality, without date, Paganetti leg., coll. Franklin Muller, general coll., 3 ♀ (SDEI); same locality, without date, Paganetti leg., coll. Rebmann, 1 ♀ (SMFD); without specific locality, without date, Paganetti leg., 1 ♀ (JRUC); <bold>Apulia Reg.:</bold> Brindisi, 3.iv.1973, Krätschmer leg., 2 ♂, 1 ♀ (SMNS); same locality, iv. (without year), Muche leg., coll. W. H. Muche, 1 ♂, 1 ♀ (SMTD); Castellaneta, 20.iv.1979, Duschurmann leg., 1 ♀ (NHMW); Foce di Capoiale, 1.v.1977, F. Angelini leg., coll. R. Kostlin, 1 ♀ (SMNS); Gargano, 7.v.1995, Mattinaio leg., 1 ♀ (JRUC); same locality, without date, L. S. Giovanni leg., 2 ♂, 3 ♀ (NHMW); Gargano, Mattinata, 5.v.1997, J. Vilimova leg., 1 ♀ (JRUC); Monte Gargano, 24.iv.1979, Schurmann leg., 1 ♂ (NHMW); same locality, 1907, M. Hilf leg., ex coll. O. Leonhard, coll. Noesske, 1 ♀ (SMTD); same locality, 1907, M. Hilf leg., coll. O. Leonhard, general coll., 1 ♂, 3 ♀ (SDEI); same locality, Peschici, 23.iii.1975, M. Niehuis leg., 2 ♂ (SMNS); Ginosa, Salinelle (are three fields of mud volcanoes), 17.xii.1978, F. Angelini leg., coll. R. Kostlin, 1 ♀ (SMNS); Grottaglie, iv.1974, 1979, Dr. Schurmann leg., 1 ♂, 1 ♀ (NHMW); same locality, without date, Paganetti leg., general coll., 1 ♀ (SDEI); same locality, without date, Paganetti leg., 1 ♀ (HNHM); same locality, without date, Paganetti leg., 1 ♂ (NHMW); same locality, without date, Paganetti leg., 1 ♀ (SMFD); same locality, without date, Paganetti leg. 1 ♂ (SMNS); same locality, without date and collector’s name, coll. Dr. J. Fodor, 1 ♀ (HNHM); Lecce prov., 25.-31.v.1930, Dannenberg leg., 1 ♀ (ZMHB); Lecce prov., Spongano, 21.vi.1930, Dannenberg leg., 1 ♀ (ZMHB); same locality, 16.-31.iii.1933, Loudon leg., 3 ♂, 2 ♀ (ZMHB); same locality, 5.-10.iv.1933, Loudon leg., 1 ♂ (ZMHB); same locality, 27.iv.1933, Loudon leg., 1 ♂, 2 ♀ (ZMHB); Manfredonia, without date, Hermann Vogt leg., Hessen collection, 1 ♀ (SMFD); same locality, without date, J. Fleischer leg., 1 ♀ (NMPC); Monte Sant’Angelo (Souther slope of Monte Gargano), without date, Stolz leg., 2 ♂ (NHMW); same locality, without date and collector’s name, 1 ♂ (NHMW); Taranto, iii.1919, without collector’s name, 2 ♂ (BMNH); <bold>Calabria Reg.:</bold> Sant’Eufemia d’Aspromonte, 1905, O. Leonhard leg, general coll., 1 ♀, 1 spec. (SDEI); Serra San Bruno, vi.1875, without collector’s name, 1 ♀ (MHNG); same locality, without date and collector’s name, coll. K. Mazura, 2 ♂ (MZMB); <bold>Campania Reg.:</bold> Naples, without date, B. Schwarzer leg., 1 ♀ (SMFD); same locality, without date, Muche leg., coll. W. H. Muche, 1 ♂ (SMTD); same locality, without date, Zimmermann leg., 3 ♂ (NHMW); same locality, without date and collector, coll. R. Streda, 2 ♀ (HNHM); Pioppi, 16.vi.1965, W. Liebmann leg., <!--PageBreak-->coll. E. Ulbrich, 1 ♀ (SMNS); Pompeii (in Napoli prov.); 15.iv.2003, P. Kment &amp; M. Horsák leg., 1 ♂, 1 ♀ (JRUC); San Giorgio, without date, Sterba leg., 2 ♂, 1 ♀ (NMPC); Sturno, 1891, Zara Vecch leg., 1 ♂ (NHMW); <bold>Emilia-Romagna and Tuscany Reg.</bold>, Apennine (Mts.), Passo Dei Mandrioli, 6.vi.1963, R. H. Lechner leg., 1 ♂ (NHMW); <bold>Emilia-Romagna Reg.:</bold> Cattolica, iv.1952, H. Schmiett leg., 1 ♀ (SMFD); same locality, x.1962, Schirners leg., 1 ♂ (SMFD); Cesenatico, 29.iv.-8.v.1991, P. Průdek leg., 1 ♂, 2 ♀ (JRUC); Ravenna, without date, I. Kovář leg., 1 ♂, 1 ♀ (NMPC); Riccione, vi.1958, K. Ulbrich leg., coll. E. Ulbrich, 1 ♂ (SMNS); same locality, vii.1970, without collector’s name, coll. S. Kiener, 1 ♀ (MHNG); same locality, without date, Hájek leg., 7 ♂, 4 ♀ (NMPC); same locality, without date, Hájek leg., 1 ♂ (NMPC); Serramazzoni, 22.vii.1963, Lamholdt leg., 1 ♂ (ZMUC); <bold>Friuli-Venezia Giulia Reg.:</bold> Cervignano del Friuli, 20.vi.1910, Pinker leg., 1 ♀ (NHMW); Gorizia, viii.1908, Krekich leg., 1 ♂ (NHMW); Görz (Gorzia), without date, Gabriele leg., 4 ♀ (NHMW); Latisana, without date, Weiser leg., 1 ♂ (NMPC); Martiguacco, 15.iv.1963, without collector’s name, 1 ♂ (MHNG); same locality, 3.vii.1963, without collector’s name, 1 ♂ (MHNG); Monfalcone, 16.vii.1910, Pinker leg., 1 ♂ (NHMW); Noghera, 17.iv.1904, without collector’s name, 1 ♀ (NHMW); Tagliamento river, Latisana, without date, I. B. Weises leg., 1 ♂, 1 ♀ (NMPC); Trieste, 2.v.1984, H. Noack leg., 1 ♀ (SMFD); same locality, without date, Dr. Will leg., 1 ♀ (ZMHB); same locality, without date, Schiodte leg., 1 ♀ (ZMUC); same locality, without date, Ullrich leg., 1 ♀ (ZMUC); same locality, without date and collector’s name, coll. Bosch, 1 ♀ (SMFD); same locality, withou date and collector’s name, coll. Schneider-Kelch., general coll., 1 ♀ (SDEI); same locality, without date and collector’s name, coll. Krekich, 1 ♀ (NHMW); same locality, without date and collector’s name, 1 ♀ (NHMW); same locality, without date and collector’s name, 1 ♂ (NMPC); same locality, without date and collector’s name, 1 ♂ (SMTD); same locality, without date and collector’s name, 2 ♂, 3 ♀ (ZMHB); Udine prov., Martignacco, 15.iv.1963, without collector’s name, 1 ♂, 1 ♀ (MHNG); same locality, vi.1964, without collector’s name, 1 ♂, 1 ♀ (MHNG); same locality, 20.viii.1966, Cassutti-Morandini leg., 1 ♀ (MHNG); <bold>Lazio Reg.:</bold> Ausonia, 7.v.1965, without collector, coll. J. Erdos, 1 ♀ (HNHM); Latina prov., Parco Nazionale del Circeo, Sabaudia (environs of brackish laquna), 9.iv.2003, Horsák &amp; Kment leg., 1 ♂ (JRUC); Rome, v.1896, without collector’s name, coll. W. H. Muche, 1 ♀ (SMTD); same locality, iv.1972, without collector’s name, coll. S. Kiener, 1 ♂ (MHNG); same locality, without date, Brenske &amp; Schonfeldt leg., 1 ♀ (SMFD); same locality, without date, Dolm leg., 1 ♂ (NMPC); same locality, without date, O. Leonhard leg., general coll., 1 ♀ (SDEIC); same locality, without date, P. de Borre leg., 1 ♂ (MHNG); same locality, without date, Schiodte leg., 1 ♂ (ZMUC); same locality, without date, Šulc leg., 1 ♂ (NMPC); same locality, without date and collector’s name, coll. D. v. d. Hoop, 1 ♂ (ZMAN); same locality, without date and collector’s name, coll. Heyden, general coll., 1 ♂, 2 ♀ (SDEI); same locality, without date and collector’s name, coll. Schneider-Kelch., general coll., 1 ♀ (SDEI); same locality, without date and collector’s name, 1 ♂ (HNHM); same locality, without <!--PageBreak-->date and collector’s name, 2 ♂ (NHMW); same locality, without date and collector’s name, 2 ♂ (NMPC); same locality, without date and collector’s name, 1 ♀ (ZSM); Rome, Ciampino, 11.ix.1984, Miloš Fassati leg., 1 ♂ (JRUC); Rome, Ostia, without date, Privora leg., 1 ♂ (NMPC); Rome, Palatine Hill, without date, W. Sattler leg., 1 ♂ (SMFD); Rome, Tusculum, without date and collector’s name, 1 ♀ (NMPC); Tivoli (North-East Rome), without date and collector’s name, 1 ♀ (NMPC); without specific locality, without date, Bellagra leg., 1 ♂ (MHNG); <bold>Liguria Reg.:</bold> Finale Ligure, 5.v.1964, without collector’s name, 1 ♂ (MHNG); Genoa, without date, Natterer leg., 1 ♀ (NHMW); same locality, without date, Natterer leg., 1 ♀ (SMNS); Varazze, 1964, without collector’s name, coll. S. Kiener, 1 ♀ (MHNG); <bold>Lombardy Reg.:</bold> Grigna (Mts.), without date and collector’s name, 1 ♂ (ZSM); Mantua, Guidizzolo, ix.2002, P. M. Giachino leg., 1 ♀ (SMNS); Milan, without date, L. Franzel leg., coll. W. H. Muche, 1 ♂, 1 ♀ (SMTD); <bold>Lombardy Reg. / Veneto Reg. and Trentino Alto-Adige Reg. border:</bold> Lake Garda, viii.-ix.1912, without collector’s name, coll. Dr. Jhssen, 1 ♂ (ZMHB); same locality, without date, J. Fleischer leg., 1 ♀ (NMPC); same locality, without date, Mlynář leg., 1 ♂ (NMPC); <bold>Magna Graecia Reg.</bold>, Paestum, iv.1883, without collector’s name, 1 ♂ (ZMHB); <bold>Marche Reg.:</bold> Albacina, 24.iv.1960, J. Th. Skovgaard leg., 1 ♂ (ZMUC); Fano, Pesaro, without date, I. Kovář leg., 1 ♂ (NMPC); Macerata, v.1955, S. Battoni leg., 1 ♀ (MHNG); same locality, Gualdo, 4.vi.1979, Cola &amp; Freude leg., coll. R. Kostlin, 1 ♀ (SMNS); Martinsicuro, 1970, Liebegott leg., coll. D. Liebegott, 1 ♂ (SMFD); Pontile, vi.1936, Cerruti leg., 1 ♂ (MHNG); <bold>Molise Reg.:</bold> Maiella (Mts.), 22.vi.1976, M. Curti leg., 5 ♂, 1 ♀ (MHNG); Ovada, without date and collector’s name, 1 ♀ (MHNG); Teramo prov., Prati di Tivo, 22.vi.1976, M. Curti leg., 1 ♀ (MHNG); <bold>Piedmont Reg.:</bold> Bussoleno, without date, Della Beffa leg., 1 ♀ (JRUC); Carcare, vi.1910, Luigi Bigliani leg., 1 ♀ (ZMHB); <bold>Sardinia Island:</bold> San Basilio, without date, Paganetti leg., coll. O. Leonhard, general coll., 3 ♂, 1 ♀ (SDEI); same locality, without date, Paganetti leg., coll. Franklin Muller, general coll., 2 ♂, 2 ♀ (SDEI); same locality, without date, Paganetti leg., general coll., 3 ♀ (SDEI); same locality, without date, Paganetti leg., 1 ♂, 1 ♀ (NHMW); same locality, without date, Paganetti leg., coll. J. Fodor, 1 ♂ (HNHM); same locality, without date, Paganetti leg., 2 ♀ (NMPC); <bold>Sicily Island:</bold> Messina, 11.x.1942, without collector, 1 ♂ (SMNS); Piano Zucchi, 16.iv.1979, Schurmann leg., 2 ♂, 1 ♀ (NHMW); Ragusa, 1808, Mann leg., 1 ♀ (NHMW); same locality, without date and collector’s name, coll. W. H. Muche, 1 ♂ (SMTD); same locality, without date and collector’s name, coll. K. Hanel, 1 ♀ (SMTD); same locality, without date and collector’s name, 1 ♂, 1 ♀ (NHMW); Sicily Island without specific locality: without date, Zeller leg., 1 ♀ (SDEI); without date, P. de Borre leg., 1 ♀ (MHNG); without date and collector’s name, 1 ♀ (MHNG); <bold>Trentino-Alto Adige/Südtirol Reg.:</bold> Bolzano, 1867, Mann leg., 1 ♀ (NHMW); Brixen, without date, Moosbrugger leg., 1 ♂ (NHMW); Eisacktal (South of Tyrol), Ritten, 6.vii.1983, J. Frisch leg., 1 ♂ (ZMHB); Nago-Torbole, without date and collector’s name, coll. Herb-Schmidt, 1 ♂, 1 ♀ (SMTD); Rovereto, without date, Troll leg., 1 ♂, 3 ♀ (NHMW); same locality, without date and collector’s name, <!--PageBreak-->1 ♀ (NMPC); South Tyrol, 10.vi.1965, G. Scheel leg., 1 ♀ (SMNS); same locality, without date, Sarcatal &amp; Schaaff leg., coll. Bosch, 1 ♂ (SMFD); Tirol, without date, Jureček leg., 1 ♂ (NMPC); same locality, without date and collector’s name, coll. C. Schenkling, general coll., 2 ♀ (SDEI); Trentino prov., without date, J. Waka leg., coll. Burghauser, Mahler, Waka, Fleischer &amp; Absolon, 1 ♂, 1 ♀ (MZMB); Trentino, without date, Sarcatal &amp; Schaaff leg., coll. Bosch, 1 ♀ (SMFD); <bold>Trentino-Alto Adige/Südtirol Reg./ Veneto Reg. border:</bold> Monte Baldo, without date, Nickerl leg., 1 ♂ (NMPC); same locality, without date and collector’s name, coll. K. Hanel, 3 ♂, 2 ♀ (SMTD); <bold>Tuscany Reg.:</bold> Florence, without date, B. Schwarzer leg., 1 ♂ (SMFD); Gaville (Gaville 3 km West Figline Valdarno), 26.iv.2003, B. Brugge leg., 1 spec. (ZMAN); Grosseto prov.: Parco Regionale della Maremma, San Rabano env., pasture, 7.iv.2003, Kment leg., 1 ♂ (JRUC); Principina a Mare (sand dune on beach), 7.iv.2003, P. Kment &amp; M. Horsák leg., 1 ♀ (JRUC); Livorno, without date and collector’s name, coll. G. Schneider, 1 ♂ (SMNS); Monte Argentario, without date and collector’s name, 3 ♂, 3 ♀ (NHMW); Monte Pisano, without date and collector’s name, 1 ♀ (NMPC); Orbetello, v. (without year), Miyer leg., coll. W. H. Muche, 1 ♂, 1 ♀ (SMTD); Passo della Futa, without date, Klynar leg., 1 ♀ (NMPC); Piombino, iii.-iv.1908, A. Kniz leg., 4 ♂, 1 ♀ (NHMW); same locality, iii.-iv. (without year), Molitor leg., 2 ♂ (NHMW); same locality, without date and collector’s name, 1 ♂, 1 ♀ (NHMW); Pisa, 7.ix.1976, Miloš Fassati leg., 1 ♂ (JRUC); Vallombrosa, without date, O. Schneider leg., 1 ♀ (HNHM); Viareggio, without date, Hanuš leg., 1 ♂, 1 ♀ (NMPC); Volterra, iv.1976, T. Osten leg., 1 ♂, 1 ♀ (SMNS); Tuscany Reg., Firenze, 1924, Lembardi leg., ex coll. Reitter, coll. P.v.d. Wiel, 1 ♀ (ZMAN); Tuscany Reg., without specific locality: without date, Bellier leg., 2 ♂, 2 ♀ (ZSM); without date, M. Argentario leg., 4 ♀ (NHMW); Stierlin leg., general coll., 1 ♀ (SDEI); without date and collector’s name, general coll. 1 ♀ (SDEI); <bold>Umbria Reg.:</bold> Lake Trasimeno, without date, Klynar leg., 3 ♂, 1 ♀ (NMPC); Monte Martano, 11.-20.ix.2002, P. M. Hammond leg., coll. P. M. Hammond, 1 ♂ (BMNH); Perugia, 1050 m, 31.v.1962, Battoni leg., 1 ♂ (MHNG); <bold>Veneto Reg.:</bold> Ca’ Noghera, without date and collector’s name, coll. W. H. Muche, 1 ♀ (SMTD); Lido di Venezia, without date, G. Waldo leg., 1 ♀ (BMNH); Limena, without date and collector’s name, 1 ♂ (ZMHB); Padua, Abano Terme, 24.iii.1975, E. Ulbrich leg., 1 ♂ (NHMW); Verona, without date, K. Neumann leg., 1 ♀ (SMFD); Vicenza, without date, Minozzi leg., coll. W. H. Muche, 1 ♂ (SMTD); <bold>Italy without specific locality:</bold> 1878, Ollerich leg., coll. W. H. Muche, 1 ♂ (SMTD); without date, Bötzelmann leg., ex coll. G. Reineck, coll. Bosch, 1 ♂ (SMFD); without date, Reitter leg., 1 ♂ (NMPC); without date, Sprenger leg., 1 ♂ (NMPC); without date and collector’s name, 3 ♂, 2 ♀ (NMPC); Monte Falcone [not located], without date, J. Fleischer leg., 1 ♀ (NMPC);</p><p><bold>Liechtenstein:</bold> Vaduz, without date, Dr. Feige leg., 1 ♂ (ZMHB);</p><p><bold>Macedonia:</bold> Dojran Lake, 140-350 m, 1.vi.1985, Vilyer et Sruta leg., 1 ♀ (JRUC); Galičica (Mt. and National Park), 5.vi.1973, R. Grimm leg., 1 ♀ (SMNS); Jakupica (Mts.), without date, A. Matejka leg., 1 ♀ (NMPC); same locality, without date, O. Kodym leg., 3 ♂, 4 ♀ (NMPC); same locality, without date, Purkyne leg., 1 ♀ <!--PageBreak-->(NMPC); <bold>Skopje Region:</bold> Skopje, 21.iv.1961, J. Th. Skovgaard leg., 1 ♀ (ZMUC); same locality, 21.vi.1973, Blumenthal leg., 2 ♂ (SMNS); same locality, vi.1980, R. de Vos leg., 1 ♂ (ZMAN); same locality, 1985, Zeller leg., coll. W. H. Muche, 1 ♀ (SMTD); Vardar river shore in Skopje, 1.vi.1980, F. Heike leg., 2 ♂, 3 ♀ (ZMHB); <bold>Mavrovo Reg.:</bold> South of Mavrovo, ix.1976, Schurmann leg., 1 ♂ (NHMW); <bold>Vardar Reg.:</bold> Veles, without date, Smetana leg., 1 ♀ (NMPC); <bold>Macedonia without specific locality:</bold> without date and collector’s name, 1 ♂ (HNHM);</p><p><bold>Moldavia:</bold> Bălți, 19.vi.1973, L. Zimina leg., 1 ♀ (ZMUM);</p><p><bold>Monaco:</bold> without specific locality, beginning of May, W. Sattler leg., 1 ♂ (SMFD);</p><p><bold>Montenegro:</bold> <bold>Bar:</bold> Rikavac, 1800 m, 25.vi.-2.vii.1914, Grenze Penther leg., 1 ♂ (NHMW); same locality, 1800-2000 m, 1914, Grenze Penther leg., 1 ♀ (NHMW); Sutomore Mont, 22.v.1978, G. J. Slob leg., 1 ♂ (ZMAN); <bold>Berane:</bold> 6.vii.1917, Akad. Balk. Exped., E. Csiki leg., 1 ♀ (HNHM); <bold>Budva:</bold> 5.-20.v.1954, Kuntzen leg., 1 ♂ (ZMHB); same locality, 30.iv.1975, J. Strejček leg., 1 ♀ (JRUC); same locality, without date, Hummer leg., coll. Franklin Muller, general coll., 1 ♂ (SDEI); <bold>Podgorica:</bold> 1900, Führer leg., 2 ♂, 1 ♀ (ZMAS); same locality, 14.vii.1910, Führer leg., 1 ♂, 1 ♀ (ZMAS); same locality, 1914, Grenze Penther leg., 1 ♀ (NHMW); same locality, without date, Führer leg., 3 ♂, 4 ♀ (ZMAS); Prokletije or Albanian Alps: Gusinje, without date, Purkyne leg., 3 ♂, 2 ♀ (NMPC); <bold>Ulcinj:</bold> v.1976, Marggi leg., 1 ♀ (MHNG); same locality, 8.vi.1984, J. Strejček leg., 1 ♂ (JRUC); Grenzgeb. [not located], without date, F. Gerlach leg., 1 ♂ (ZMHB); <bold>Žabljak:</bold> 1907 m, 15.vi.2006, L. Blažej leg., 1 ♂ (JRUC); 9.viii.1971, Drovenik leg., 1 ♀ (SMNS); Durmitor (Mt.): vii.1970, W. Sach leg., 4 ♂, 1 ♀ (NHMW); Dobri Dol, 1900 m, vii.1980, Krätschmer leg., 1 ♂ (SMNS); Jaksica Katuni [not located], 1800 m, without date, Kaszab &amp; Szekessy leg., 1 ♀ (HNHM); Todorov Dol, without date, J. Mařan leg., 1 ♀ (NMPC); same locality, 1800 m, 2.vii.1958, Kaszab &amp; Szekessy leg., 1 ♂ (SMNS); Štuoc, 1850 m, vii.2001, Ivan Marvan leg., traps, 2 ♂ (JRUC);</p><p><bold>Poland:</bold> Tarnow forest, without date and collector’s name, 1 ♂, 1 ♀ (NHMW);</p><p><bold>Romania:</bold> <bold>Banat Reg.:</bold> Anina, 29.iv.1986, R. Fencl leg., 2 ♀ (JRUC); Banat, without date, Reitter leg., coll. Reitter, 1 spec. (HNHM); <bold>Black sea</bold> (without specific location), viii.1968, Niehuis leg., 1 ♂ (SMNS); <bold>Danube Delta river</bold>, Babadag, 27.v.2002, P. Schule leg., 1 ♀ (SMNS); <bold>Transsylvania Reg.:</bold> Krassó-Szörény county, Mehádia, 22.iv.1915, J. Fodor leg., 1 ♂ (HNHM); same locality, 26.iv.1915, J. Fodor leg., 1 ♀ (HNHM); Aiud, Irk leg., 1 ♀ (NHMW); <bold>Wallachia Reg.</bold>, without specific locality, without date and collector’s name, coll. K. Fuss, 1 ♀ (HNHM); Mamaia, without date, Hlisnikowski leg., 1 ♂ (NMPC); Reşiţa, without date, D. Kanabe leg., coll. Kanabe, 2 ♂ (HNHM); Paraipanii [not located], 1.iv.1917, W. Liebmann leg., general coll., 1 ♀ (SDEI); same locality, 11.iv.1917, W. Liebmann leg., general coll., 1 ♂ (SDEI); Paraipanii, 29.iv.1917, W. Liebmann leg., general coll., 1 ♂ (SDEI); without specific locality, without date and collector, coll. K. Hanel, 2 ♂ (SMTD);</p><p><bold>Russia:</bold> <bold>North Caucasian Federal Dist.</bold>, Mount Elbrus, without date and collector’s name, 3 ♀ (JRUC); same locality, without date and collector’s name, coll. E. Jagemann, 1 ♂ (MZMB); North of Mount Elbrus, Malka River, without date, Ryssel <!--PageBreak-->leg., 1 ♀ (ZMHB); North Ossetia (Alania), Mozdok, 14.iv.1929, coll. O. N. Kabakov, 1 ♂ (ZMAS); North of Ossetia, Skalisty Mt., drainage basin of Ardon river, 1000 m, 2.viii.1997, A. G. Koval leg., 1 ♂ (JRUC); Stavropol Kray: Pyatigorsk, vii.1904, O. Liur leg., 1 ♀ (ZMHB); Yessentuki, 26.-30.viii.1982, Gordunov &amp; Kholina leg., 1 ♂, 2 ♀ (ZMUM); <bold>Southern Federal Dist.</bold>, Krasnodar Kray: Adler, 1909, G. Sumakov leg., 1 ♀ (ZMAS); Anapa, 24.vii.1982, Korotiaev leg., 1 ♂ (ZMAS); Kuban Reg., Bajalaja [not located], without date, Jüthner leg., 1 ♂, 1 ♀ (NHMW); Gelendzhik, without date, N. Vorob’ev leg., 1 ♂ (ZMAS); Maykop, 8.vi.1903, Filinchenko leg., 1 ♂ (ZMAS);</p><p><bold>Serbia:</bold> Belgrade, without date and collector’s name, coll. W. H. Muche, 1 ♀ (SMTD); Belgrade, Resnik, 13.iv.1936, K. Martino leg., 1 ♀ (BMNH); Crvenka (West Bačka Dist. in Vojvodina prov.), 1981, Kouřil leg., 1 ♂ (NMPC); Dojkinci (in Pirot Dist.), 1.v.2002, T. Lackner leg., 1 ♂ (ZMAN); Niš (in Nišava Dist.), iv.1957, Lenczy leg., 2 ♀ (HNHM); Novi Pazar (in Raška Dist.), 1907, Carl Stock leg., 1 ♂ (SMFD); Subotica (North Bačka Dist. in Vojvodina prov.), 1909, Soos leg., 1 ♂ (HNHM);</p><p><bold>Slovakia:</bold> <bold>Banská Bystrica Reg.:</bold> Donovaly, without date, Smetana leg., 1 ♂ (NMPC); same locality, S. Bílý leg., 1 ♂ (NMPC); <bold>Košice Reg.</bold>, Zádiel, 23.vi.1939, Balogh &amp; Kaszab leg., 1 ♀ (HNHM); <bold>Nitra Reg.:</bold> Kamenný Most (in Nové Zámky Dist.), without date, Smetana leg., 1 ♂ (NMPC); Obid (in Nové Zámky Dist.), on terrace, 21.iv.2000, Mantič leg., 1 ♀ (JRUC); Parkáň [Štúrovo], without date, Baumert leg., 1 ♀ (NMPC); Štúrovo, 5.vii.1954, J. Strejček leg., 2 ♂ (JRUC); same locality, 23.v.1959, J. Strejček leg., 2 ♀ (JRUC); same locality, vii.1961, J. Strejček leg., 1 ♀ (JRUC); same locality, 17.v.1965, A. Svozil leg., 2 ♂ (SMNS); same locality, 9.v.1984, Klouček leg., 1 ♀ (JRUC); same locality, iv.1992, Krásenský leg., 1 ♀ (JRUC); same locality, without date, I. Kovář leg., 1 ♀ (NMPC); same locality, without date, Kouřil leg., 1 ♂ (NMPC); Štúrovo, Hegyfarok, 1955, Brejcha leg., 1 ♂ (MZMB); Štúrovo, Kamenica nad Hronem, 23.v.1994, Krásenský leg., 1 ♀ (JRUC); Obid (in Nové Zámky Dist.), terrace, 21.iv.2000, Mantič leg., 1 ♀ (JRUC); <bold>Prešov Reg.</bold>, Plaveč, Sv. Mikuláš street, without date, O. Kodym leg., 2 ♂, 1 ♀ (NMPC); <bold>Trenčín Reg.:</bold> Beluša, without date, V. Zoufal leg., 1 ♂ (NMPC); Trenčín, without date and collector’s name, 1 ♂ (NMPC); same locality, without date and collector’s name, 1 ♂ (NMPC); Štvrtok, without date, O. Kavan leg., 1 ♂ (NMPC); <bold>Žilina Reg.:</bold> Radola (in Kysucké Nové Mesto Dist.), without date and collector’s name, 1 ♂ (NMPC); Bratislava, without date, A. Hoffer leg., 1 ♀ (NMPC); same locality, without date, O. Kavan leg., 2 ♂ (NMPC); same locality, without date and collector’s name, 1 ♀ (NMPC); Gombasek Cave, without date, J. Macek leg., 1 ♀ (NMPC); Tatra Mts., 1973, J. Strejček leg., 1 ♂ (JRUC);</p><p><bold>Slovenia:</bold> <bold>Carniola Reg.:</bold> without date and collector’s name, coll. K. Hanel, 1 ♂ (SMTD); without date, Schiodte leg., 1 ♀ (ZMUC); <bold>Littoral Reg.:</bold> Kozina, Petrinje, 29.iv.-1.v.2003, J. Vávra leg., 1 ♀ (JRUC); Podgorski kras, Petrinje, 1.vii.2002, Z. Malinka leg., 1 ♀ (JRUC); Strunjan, vi.1881, Zigeuner leg., ex coll. Winkler, 1 ♀ (MHNG); Tolmin, without date, coll. V. Zoufal, 1 ♂ (MZMB); same locality, Wagner leg., 1 ♀ (NHMW); <!--PageBreak-->Wippach [Vipava], without date and collector’s name, coll. Kaufmann, 2 ♂ (NHMW); <bold>Lower Carniola Reg.:</bold> Novegomesto or Novo Mesto, without date, Adoha leg., 1 ♀ (NMPC); <bold>Slovenian Littoral Reg.:</bold> Izola, 4.vi.1968, M. Hubes leg., 1 ♂ (SMNS); Piran (bay), 22.viii.1989, U. Göllner leg., 1 ♀ (ZMHB); <bold>Upper Carniola Reg.:</bold> Bled, vi.1911, V. Zoufal leg., coll. K. Mazura, 1 ♂ (MZMB); same locality, without date, Prochazka leg., coll. Prochazka, 1 ♂ (NMPC); Velika Planina, v.-vii.1912, Ramme leg., 1 ♂, 1 ♀ (ZMHB); same locality, without date, Ramme leg., 1 ♂ (ZMHB);</p><p><bold>Spain:</bold> <bold>Andalusia:</bold> Huelva prov., Almonte, v.1969, C. Konig leg., 1 ♀ (SMNS); without more specific locality, without date, Witt leg., 1 ♀ (SDEI); <bold>Aragon</bold>, Turia River, without date and collector’s name, coll. F. Speiser, 1 ♀ (HNHM); <bold>Asturias</bold>, Tuilla, 22.v.1973, K. W. Harde leg., 1 ♀ (SMNS); <bold>Basque Country</bold>, San Sebastián, without date, J. Ardois leg., 1 ♂, 2 ♀ (MNCN); <bold>Catalonia:</bold> Barcelona, Sabadell, iv.1974, Krätschmer leg., 1 ♀ (SMNS); same locality, 15.vi.1977, without collector’s name, coll. Poul Kry Poulsen leg., 1 ♀ (ZSM); Bagur, 15.-28.vi.1957, R. Schrepfer leg., coll. R. Schrepfer, 1 ♀ (SMNS); Costa Brava: Castell-Platja, d’Aro, 16.v.1981, K. W. Harde leg., 1 ♂ (SMNS); Empúries, 22.v.1973, K. W. Harde leg., 1 ♀ (SMNS); same locality, 18.x.1974, K. W. Harde leg., 4 ♂, 8 ♀ (SMNS); same locality, 22.v.1973, R. Köstlin leg., coll. R. Köstlin, 1 ♀ (SMNS); same locality, iv.1982, W. G. Ullrich leg., 2 ♀ (MHNG); same locality, without date and collector’s name, 1 ♂, 1 ♀ (MNCN); L’Escala, 14.v.1975, Heikel leg., 1 ♀ (SMNS); L’Estartit, 9.v.1973, K. W. Harde leg., 1 ♂ (SMNS); same locality, 16.v.1973, K. W. Harde leg., 1 ♀ (SMNS); same locality, 16.v.1973, R. Köstlin leg., coll. R. Köstlin, 1 ♀ (SMNS); same locality, 11.iv.1977, K. W. Harde leg., 1 ♀ (SMNS); same locality, 14.v.1980, E. Ulbrich leg., 1 ♂ (NHMW); Lloret de Mar, 24.-25.iii.1985, J. Frisch leg., 2 ♂ (ZMHB); Palamós, 12.vi.1957, without collector, 1 ♀ (ZMHB); same locality, 17.v.1957, without collector, 1 ♂ (ZMHB); same locality, 20.vi.1957, without collector, 1 ♀ (ZMHB); same locality, 7., 19.ix.1959, without collector, 2 ♂ (ZMHB); same locality, Girona prov., 7.-13.ix.1974, Ulbrich leg., coll. Ulbrich, 1 ♂ (SMNS); Palamós, La Fosca, 4., 20.v.1975, C. v. Nidek leg., 1 ♂ (ZMAN); Pyrénées (Mts.), Espot, 2200 m, vi.-vii. (without year), Umlauf leg., 1 ♂ (SMNS); Pyrénées (Mts.), La Jonquera, 26.v.1980, E.Ulbrich leg., 1 ♀ (SMNS); Roses, 16.vi.1869, R. V. Budberg leg., 1 ♂ (NHMW); same locality, vi.1966, Budberg leg., 1 ♀ (NHMW); same locality, vi.1967, Budberg leg., 1 ♂ (NHMW); same locality, v., vi.1968, R. V. Budberg leg., 2 ♀ (NHMW); same locality, 1.vii.1970, R.V. Budberg leg., 1 ♀ (NHMW); same locality, 20.vi.1971, R. V. Budberg leg., 1 ♂ (NHMW); same locality, 2.iv.1974, W. Ziegler leg., coll. W. G. Ullrich, 1 ♀ (MHNG); Toroella de Montgri, 7.viii.1972, C. Koening leg., 1 ♀ (SMNS); <bold>Galicia</bold>, without date, Lauffer leg., 1 ♀ (MNCN); <bold>Ibiza island</bold>, San Rafael, without date, M. Escalera leg., 1 ♂ (MNCN); <bold>Valencia:</bold> without date, G. Reineck leg., coll. Bosch, 1 ♂ (SMFD); same locality, 2.iv.[19]74, W. Ziegler leg., coll. W. G. Ullrich, 1 ♂ (MHNG); Oliva prov., 3.iv.1974, W. Ziegler leg., coll. W. G. Ullrich, 1 ♀ (MHNG);</p><p><bold>Switzerland:</bold> <bold>Aargau Canton:</bold> Bözen, vi.1898, A. Weis leg., 1 ♀ (SMFD); Kaiserstuhl, vi.1952, R. Papperitz leg., 1 ♂ (SMNS); <bold>Bern Canton:</bold> Biel (Bienne), Hartmann leg., 1 ♀ (NMPC); Kandersteg, 16.vii.(without year), Stock leg., 1 ♀ (SMFD); <!--PageBreak-->Isenfluh, Bernese Oberland (Bernese Highlands), 2.viii.1963, R. Köstlin leg., 1 ♀ (SMNS); <bold>Vaud Canton:</bold> Bex, 27.vi.1904, without collector’s name, 1 ♀ (BMNH); same locality, 3.v.1904, without collector’s name, 1 ♀ (BMNH); same locality, 1904, without collector’s name, 1 ♀ (BMNH); Lausanne, 3.viii.1985, Hoop leg., 1 ♂ (ZMAN); Vallorbe, without date, J. Fleischer leg., 1 ♀ (NMPC); <bold>Switzerland without specific locality:</bold> without specific locality, without date, Kirsch leg., 2 ♂, 1 ♀ (SMTD); without specific locality, without date and collector’s name, 2 ♂ (SMFD); Waldhaus [not located], 8.vi.1919, without collector’s name, 2 ♂, 1 spec. (ZMHB);</p><p><bold>Turkey:</bold> <bold>Aegean Reg.:</bold> Izmir, Gümüldür, without date and collector’s name, 1 ♂ (NMPC); same locality, 18.-31.iii.1917, La Baume leg., 3 ♂, 1 ♀ (ZMHB); Ödemis (40 km North Kastamonu), 1000 m, 11.vii.1986, A. Korell leg., 1 ♂ (SMNS); <bold>Black Sea Reg.:</bold> Abant lake, vi.1983, G. Sama leg., 1 ♀ (SMNS); Trabzon, without date, Beyrolle leg., coll. Sharp, 1 ♀ (BMNH); <bold>Bosphorus strait</bold>, Dopot Garten [not located], without date, Dr. J. Jaus leg., 1 ♀ (NHMW); <bold>Ionia Reg.:</bold> Ephesus, v.1904, Dr. Werner leg., 1 ♂ (NHMW); <bold>Marmara Reg.:</bold> Çanakkale prov., Gelibolu, 10 m, 3.v.1982, without collector’s name, 1 ♂, 1 ♀ (MHNG); Edirne, Necatiye, 1.iv.1990, A. Podlussany leg., 1 ♂ (HNHM); Edirne, v.1894, Flach leg., 1 ♂ (SMFD); same locality, 16.v.1993, P. Průdek leg., 1 ♂ (JRUC); same locality, 3.vii.1993, Kantner leg., 1 ♀ (JRUC); same locality, 16.v.1993, P. Průdek leg., 1 ♂ (JRUC); İpsala, 2.iv.1980, without collector’s name, 1 ♂ (SMNS); Istanbul, Ispartakule, 7.iv.1908, Bodemeyer leg., 1 ♀ (ZMHB); Istanbul, Kilyos (in Sarıyer Dist.), beach zone, 1964, Schweiger leg., 1 ♀ (SMFD); Istanbul, Yeşilköy, 1964, Schweiger leg., 2 ♀ (SMFD); Istanbul, Küçükçekmece, 1965, Schweiger leg., 1 ♀ (SMFD); Istanbul, 1900, J. Fodor leg., 1 ♂ (HNHM); same locality, 1900, without collector’s name, coll. J. Fodor, 1 ♀ (HNHM); same locality, 7.iv.1908, Bodemeyer leg., coll. Piesbergen, 1 ♂ (SMNS); same locality, 10.-11.v.1937, without collector’s name, 1 ♂ (HNHM); same locality, 31.iii.1977, Scheuern leg., 2 ♀ (SMNS); same locality, 2. iv.1999, Orszulik leg., 1 ♂, 1 ♀ (JRUC); same locality, 22.v.2001, Orszulik leg., 1 ♂ (JRUC); same locality, without date, S. Stelano, Wimmer leg., 1 ♂, 1 ♀ (NHMW); Lüleburgaz (in East Thrace), 21.iii.1972, Bremer leg., 1 ♂ (SMNS); Tekirdağ (Rodosto, hist. name), 24.vii.1939, Vasvati leg., 1 ♀ (HNHM); Üsküdar, without date and collector’s name, coll. Winkler, 2 ♂ (NHMW); <bold>Southeastern Anatolia Reg.:</bold> without date and collector’s name, 1 ♂, 1 ♀ (BMNH); Edessa (West) in Şanlıurfa, 17.iv.1980, Krätschmer leg., 1 ♀ (SMNS); Kodi, without date and collector’s name, 1 ♀ (ZMHB);</p><p><bold>United Kingdom:</bold> Binea [not located], without date and collector’s name, 1 ♀ (BMNH); Cornwall, Whitesand Bay, Land’s End, 1935, G. C. Champion &amp; H. C. Champion leg., coll. G. C. Champion, 1 ♀ (BMNH); Darneth, without collector’s name, 1.v.1870, R. O. S. Clarke leg., in chalk pit, 1 ♂, 1 ♀ (BMNH); Rochester, 18.iv.1894, without collector’s name, 1 ♂ (ZMUC);</p><p><bold>Ukraine:</bold> <bold>Crimea:</bold> Alma River, without date, Rivakov leg., 2 ♂, 4 ♀ (ZMAS); same locality, 25.iv.1954, Kasheev leg., coll. O. N. Kabakov, 2 ♂ (ZMAS); Foros, vi.1930, without collector’s name, 1 ♀ (ZMUM); Kherson, 6.-16.iv.1903, Ewert leg., 1 ♀ (ZMHB); Kyzyl-Tash (Krasnokamyanka), 15.vii.1911, Pliginski leg., 1 ♀ <!--PageBreak-->(ZMAS); Mama-Chakrak, Kertch, 26.iv.1911, A. Dirin leg., 1 ♂ (ZMAS); Odessa, without date and collector’s name, coll. Schwarzer, 1 ♂ (SMFD); same locality, Limanskaya, 11.v.1979, Kabakov leg., coll. O. N. Kabakov, 1 ♀ (ZMAS); Sevastopol, 4.-8.iv.1899, Birulia leg., 2 ♀ (ZMAS); same locality, 10.iv.1911, V. Kizeritskiy leg., 1 ♂ (ZMAS); same locality, 26.iii.1912, N. L. Pastukhov leg., 1 ♀ (ZMAS); same locality, 6.vi.1941, L. Arnol’di leg., 1 ♀ (ZMUM); same locality, without date, coll. W. H. Muche, 2 ♂ (SMTD); Simferopol, 6.iv.1908, O. G. &amp; K. Khristoforovy leg., 1 ♂ (ZMAS); same locality, 20.iv.1908, O. G. &amp; K. Khristoforovy leg., 1 ♀ (ZMAS); Tarkhankut, 9.v.1980, Mimonov leg., 1 ♂ (ZMUM); Taushan-bazar, 29.vi.1907, B. Grigoriev leg., 1 ♀ (ZMAS); same locality, Jaltinsk [Zaliv Yaltinskiy], 26.vi.1907, W. Pliginkiy leg., 1 spec. (ZMAS); Simferopol, without date and collector’s name, 1 ♂, 1 ♀ (NHMW); without specific locality, without date and collector’s name, 1 ♂, 1 ♀ (HNHM); Yalta, 21.v.1925, without collector’s name, 1 ♂ (ZMAS); Yarlygachs [not located], 13.v.1913, Aleksandov leg., 1 ♂ (ZMAS); Yevpatoria (Eupatoria); viii.1972, S. Alekseev leg., 1 ♂ (ZMUM); <bold>Lviv Oblast</bold>, Galicia, Gródek Jag.[ielloński] (Horodok), without date, D. Grabowski leg., coll. Grabowski, 1 ♀ (HNHM); <bold>Zaporizhia Oblast</bold>, Kamianka-Dniprovska, 5.vii.1973, Koval leg., coll. O. N. Kabakov, 1 ♂ (ZMAS).</p><p><bold>Not located:</bold> Obercugalin, without date and collector’s name, coll. Piesbergen, 1 ♀ (SMNS); Waldhann, 1978, without collector’s name, coll. Piesbergen, 2 ♂ (SMNS);</p></sec><sec sec-type="Ablattaria subtriangula"><title><italic><tp:taxon-name><tp:taxon-name-part taxon-name-part-type="genus">Ablattaria</tp:taxon-name-part> <tp:taxon-name-part taxon-name-part-type="species">subtriangula</tp:taxon-name-part></tp:taxon-name></italic></title><p><bold>Spain:</bold> <bold>Álava prov.</bold>, Nanclares, vi.1966, J. Vives leg., 1 ♂, 1 ♀ (MNHN); <bold>Biscay prov.:</bold> Orduña, iv.1881, Kobelt leg., 1 ♀ (SMNS); same locality, without date, Simon leg., 1 ♂ (MNHN); <bold>Burgos prov.:</bold> Puerto de Orduña, 10.v.1992, J. Alcorta leg., 1 ♀ (MNCN); Soncillo (Valle de Valdebezana), 22.iv.-20.v.1964, I. &amp; E. Yarrow leg., 1 ♂ (BMNH); <bold>Cantabria prov.:</bold> Reinosa, vi.1902, G. Schramm leg., 1 ♀ (MNCN); same locality, without date and collector’s name, 1 ♂ (MNCN); Soto, Mr. Martin leg., 3 ♂, 1 ♀ (ZFMK); Tortosa, without date and collector’s name, 1 ♀ (MNCN); <bold>La Rioja prov.</bold>, Cameros (La comarca de Tierra de Cameros), without date, C. Bolivar leg., 1 ♀ (MNCN).</p></sec></app><fig id="F9" position="float" orientation="portrait"><label>Figures 32–33.</label><caption><p><bold>32</bold> Distribution of <italic><tp:taxon-name><tp:taxon-name-part taxon-name-part-type="genus">Ablattaria</tp:taxon-name-part></tp:taxon-name></italic> spp. in Western Palaearctic region <bold>33</bold> Delimitation and distribution of samples of <italic><tp:taxon-name><tp:taxon-name-part taxon-name-part-type="genus">Ablattaria</tp:taxon-name-part> <tp:taxon-name-part taxon-name-part-type="species">laevigata</tp:taxon-name-part></tp:taxon-name></italic> used in geometric morphometrics.</p></caption><graphic xmlns:xlink="http://www.w3.org/1999/xlink" xlink:href="zookeys-477-079-g009.jpg" position="float" orientation="portrait" xlink:type="simple" id="oo_37549.jpg"/></fig></tp:treatment-sec><ref-list><ref id="B24"><mixed-citation xmlns:xlink="http://www.w3.org/1999/xlink" xlink:type="simple"><person-group><name name-style="western"><surname>Kraatz</surname><given-names>G</given-names></name></person-group> (<year>1876</year>) <article-title>Ueber Systematik und geographische Verbreitung der Gattung Silpha L. und verwandten Genera.</article-title><source>Deutsche Entomologische Zeitschrift</source><volume>20</volume>: <fpage>353</fpage>–<lpage>374</lpage>.</mixed-citation></ref><ref id="B32"><mixed-citation xmlns:xlink="http://www.w3.org/1999/xlink" xlink:type="simple"><person-group><name name-style="western"><surname>Reitter</surname><given-names>E</given-names></name></person-group> (<year>1884</year>) <article-title>Bestimmungs-Tabellen der europäischen Coleopteren. XII. Necrophaga (<tp:taxon-name><tp:taxon-name-part taxon-name-part-type="family">Platypsyllidae</tp:taxon-name-part></tp:taxon-name>, <tp:taxon-name><tp:taxon-name-part taxon-name-part-type="family">Leptinidae</tp:taxon-name-part></tp:taxon-name>, <tp:taxon-name><tp:taxon-name-part taxon-name-part-type="family">Silphidae</tp:taxon-name-part></tp:taxon-name>, <tp:taxon-name><tp:taxon-name-part taxon-name-part-type="family">Anisotomidae</tp:taxon-name-part></tp:taxon-name> und <tp:taxon-name><tp:taxon-name-part taxon-name-part-type="family">Clambidae</tp:taxon-name-part></tp:taxon-name>).</article-title><source>Verhandlungen des Naturforschenden Vereines in Brünn</source><volume>23</volume>: <fpage>3</fpage>–<lpage>122</lpage>.</mixed-citation></ref><ref id="B53"><mixed-citation xmlns:xlink="http://www.w3.org/1999/xlink" xlink:type="simple"><person-group><name name-style="western"><surname>Schawaller</surname><given-names>W</given-names></name></person-group> (<year>1979</year>) <article-title>Revision der Gattung <tp:taxon-name><tp:taxon-name-part taxon-name-part-type="genus">Ablattaria</tp:taxon-name-part></tp:taxon-name> Reitter 1884 (<tp:taxon-name><tp:taxon-name-part taxon-name-part-type="order">Coleoptera</tp:taxon-name-part></tp:taxon-name>: <tp:taxon-name><tp:taxon-name-part taxon-name-part-type="family">Silphidae</tp:taxon-name-part></tp:taxon-name>).</article-title><source>Stuttgarter Beiträge zur Naturkunde</source>, <series>Serie A (Biologie)</series><volume>321</volume>: <fpage>1</fpage>–<lpage>8</lpage>.</mixed-citation></ref><ref id="B31"><mixed-citation xmlns:xlink="http://www.w3.org/1999/xlink" xlink:type="simple"><person-group><name name-style="western"><surname>Portevin</surname><given-names>G</given-names></name></person-group> (<year>1926</year>) <article-title>Les Grands Nécrophages du Globe. <tp:taxon-name><tp:taxon-name-part taxon-name-part-type="tribe">Silphini</tp:taxon-name-part></tp:taxon-name> - <tp:taxon-name><tp:taxon-name-part taxon-name-part-type="tribe">Necrodini</tp:taxon-name-part></tp:taxon-name> - <tp:taxon-name><tp:taxon-name-part taxon-name-part-type="tribe">Necrophorini</tp:taxon-name-part></tp:taxon-name>.</article-title><source>Encyclopédie Entomologique</source> (<series>Série A</series>), <volume>Vol. 6</volume>. <publisher-name>Lechevalier</publisher-name>, <publisher-loc>Paris</publisher-loc>, <size units="page">269 pp</size>.</mixed-citation></ref></ref-list></tp:taxon-treatment>
